# Supplementary material for: The human glucocorticoid receptor variant rs6190 increases blood cholesterol and promotes atherosclerosis
Source: J Clin Invest. 2025 Jul 1;135(17):e190180. doi: 10.1172/JCI190180 (PMC12404749; doi:10.1172/JCI190180)
Supplement: Supporting data values [file jci-135-190180-s154.xlsx]

## Sheet: Figure 1
Figure 1A
	Phospholipids to Total Lipids in Small VLDL percentage	Free Cholesterol to Total Lipids in Small VLDL percentage	Free Cholesterol to Total Lipids in Small LDL percentage	Cholesterol to Total Lipids in Small HDL percentage	Triglycerides to Total Lipids in Small LDL percentage	Cholesteryl Esters to Total Lipids in Very Large VLDL percentage	Cholesterol to Total Lipids in Very Large VLDL percentage	Triglycerides to Total Lipids in Small VLDL percentage	Cholesterol to Total Lipids in IDL percentage	Cholesteryl Esters to Total Lipids in Small HDL percentage	Free Cholesterol to Total Lipids in Large LDL percentage	Cholesterol to Total Lipids in Very Small VLDL percentage	Triglycerides to Total Lipids in IDL percentage	Cholesteryl Esters to Total Lipids in Very Small VLDL percentage	Triglycerides to Total Lipids in Medium LDL percentage	Free Cholesterol to Total Lipids in Medium LDL percentage	Cholesterol to Total Lipids in Small VLDL percentage	Triglycerides to Total Lipids in Small HDL percentage	Cholesteryl Esters to Total Lipids in Medium VLDL percentage	Triglycerides to Total Lipids in Very Small VLDL percentage	Triglycerides to Total Lipids in Large LDL percentage	Cholesterol to Total Lipids in Medium VLDL percentage	Triglycerides to Phosphoglycerides ratio	Triglycerides to Total Lipids in Very Large VLDL percentage	Triglycerides to Total Lipids in Medium VLDL percentage	Triglycerides in HDL	Phospholipids in Chylomicrons and Extremely Large VLDL	Concentration of Chylomicrons and Extremely Large VLDL Particles	Free Cholesterol in Chylomicrons and Extremely Large VLDL	Triglycerides in Very Large HDL	Cholesteryl Esters to Total Lipids in IDL percentage	Triglycerides in Small VLDL	Free Cholesterol to Total Lipids in Medium VLDL percentage
log10 adj p-value	-3.87494	-3.67468	-3.58001	-3.51675	-3.51028	-3.48911	-3.40409	-3.24326	-3.21427	-3.09038	-3.06069	-3.04757	-3.02584	-2.97512	-2.94333	-2.86837	-2.83351	-2.82693	-2.8119	-2.79156	-2.76193	-2.7305	-2.58675	-2.57344	-2.55501	-2.55031	-2.54486	-2.50834	-2.44365	-2.40731	-2.35496	-2.3519	-2.31993
Figure 1B
regressions	total cholesterol	LDL cholesterol	HDL cholesterol
beta	0.04196	0.03582	0.0177
SE	0.01532	0.01208	0.005376
adj p-value	0.0061	0.003	0.001
dot plots	total cholesterol				LDL cholesterol				HDL cholesterol
	ref/ref	ref/ALT	ALT/ALT		ref/ref	ref/ALT	ALT/ALT		ref/ref	ref/ALT	ALT/ALT
median	4.725	4.774	5.009		2.531	2.563	2.621		1.393	1.402	1.553
lower CI	4.716	4.732	4.594		2.524	2.534	2.376		1.39	1.39	1.467
upper CI	4.735	4.805	5.329		2.538	2.597	2.968		1.397	1.414	1.633
Figure 1C
	>=6.2mM	<6.2mM		ref/ALT			ALT/ALT
ref/ref	86738	150539		OR vs ref/ref	upper limit	lower limit	OR vs ref/ref	upper limit	lower limit
ref/ALT	5034	8398		1.04034	1.07839	1.00364	1.34178	1.7616	1.022
ALT/ALT	92	119
Figure 1D
	CVD	no CVD		ref/ALT			ALT/ALT
ref/ref	1183	7109		OR vs ref/ref	upper limit	lower limit	OR vs ref/ref	upper limit	lower limit
ref/ALT	72	374		1.157	0.9	1.5	3.887	1.33	11.38
ALT/ALT	5	8
Figure 1E
regressions	total cholesterol	LDL cholesterol	HDL cholesterol
beta	1.894	1.481	1.074
SE	0.767	0.7197	0.3647
adj p-value	0.0135	0.0297	0.0032
dot plots	total cholesterol
	ref/ref			ref/ALT			ALT/ALT
	median	CI	N	median	CI	N	median	CI	N
	183.581	37.3403	60239	185.439	37.5164	2326	188.618	30.3683	34
	LDL cholesterol
	ref/ref			ref/ALT			ALT/ALT
	median	CI	N	median	CI	N	median	CI	N
	101.091	34.6941	58268	102.418	34.318	2276	109.088	25.606	34
	HDL cholesterol
	ref/ref			ref/ALT			ALT/ALT
	median	CI	N	median	CI	N	median	CI	N
	57.6667	17.7174	61215	58.711	18.756	2329	60.8384	16.1895	33

## Sheet: Figure 2
Figure 2A
fasting				feeding
wt	het	homo		wt	het	homo
63.62	75.07	76.69		99.75	123.28	154.07
58.77	76.62	79.59		110.21	135.16	144.2
68.69	75.9	87.02		100	124.48	149.76
64.35	65.46	80.11		110.97	119.73	203.73
58.61	68.44	69.76		67.73	135.18	155.45
57.14	76.9	89.41		64.83	129.66	177.66
60	74.17	86.11		66.28	187.18	190.69
63.57	62.18	70.01		101.8	106.35	145.32
				91.18	138.58	216
				96.49	118	201.59
Figure 2B
fractions	WT ND			het ND			homo ND			WT WD			het WD			homo WD
1	0.43	0.39	0.42	0.63	0.6	0.59	0	0	0	0.88	0.94	0.91	1.01	0.82	0.92	0.48	0.36	0.35
2	0	0.38	1.27	0	0	0	0	0	0.46	1.13	1.1	1.16	0.98	1.14	1.16	0.53	0.51	0.47
3	0.29	0.26	0.3	0.16	0.15	0.17	0	0	0.23	0.94	1.1	0.73	1.05	1.07	1.09	0.53	0.52	0.43
4	0.15	0.15	0.15	0.16	0.16	0.16	0	0	0	0.94	1.1	1.01	1.14	1.07	1.09	0.56	0.46	0.51
5	0	0.96	0.23	0.32	0.3	0.37	0.23	0.25	0.3	1.41	1.1	1.65	0.93	1.63	0.94	0.55	0.65	0.71
6	0.15	0.14	0.14	0.32	0.32	0.32	0.23	0.13	0.09	1.73	1.1	1.58	1.14	1.76	1.04	0.39	0.35	0.24
7	0.29	0.3	0.28	0.25	0.28	0.27	0	0	0.24	1.1	1.1	1.07	1.27	1.19	1.03	0.23	0.25	0.2
8	0.29	0.29	0.29	0.16	0.18	0.14	0.23	0.28	0.27	0.94	0.94	0.81	0.86	1.05	0.95	0.64	0.39	0.34
9	0.29	0.34	0.28	0.16	0.16	0.16	2.95	1.47	1.75	0.89	0.94	0.74	0.93	0.9	1.11	3.7	4	5.49
10	0.29	0.3	0.26	0.41	0.45	0.41	3.63	2.77	3.19	3.88	3.68	3.32	3.83	3.59	4.01	9.25	6.95	6.66
11	1.1	1.18	1.14	1.49	1.27	1.66	3.63	2.85	2.13	6.73	9.33	7.33	10.26	7.83	11.84	12.56	10.66	25.72
12	1.83	2.23	1.87	3.12	3.17	2.87	5.89	6.51	7.61	11.82	14.24	11.51	13.48	12.19	16.31	21	20.36	18.06
13	1.41	1.4	1.38	2.17	2.11	2.12	4.53	4.1	3.83	7.97	10.66	8.32	12.55	8.25	9.73	14.44	19.18	9.11
14	0.71	0.74	0.78	0.76	0.66	0.77	0.91	0.76	1.01	5.71	8.89	5.19	9.11	5.79	9.27	7.67	8.52	4.46
15	0.99	0.87	1.14	2.04	2	1.84	1.46	1.52	1.63	2.95	2.68	3.07	2.67	3.38	2.75	1.81	1.53	1.39
16	1.13	1.21	1.19	2.35	2.17	2.26	2.91	2.23	3.47	2.04	1.88	2.39	1.61	1.92	1.58	1.13	1.31	0.99
17	1.13	1.03	1.19	2.67	2.93	2.27	2.95	3.47	4.25	2.51	2.82	2.25	3	2.64	3.28	3.6	3.21	2.45
18	1.13	0.97	1.14	3.61	3.25	3.71	5.44	7.9	8.39	3.29	5.64	3.25	5.93	3.34	6.93	4.99	4.01	2.81
19	0.99	0.83	0.86	4.55	4.67	4.02	6.79	5.39	8	4.47	8.77	4.04	9.12	4.82	7.34	8.2	10.29	7.9
20	0.99	0.87	1.01	4.86	4.61	4.04	8.56	6.86	5.72	5.8	10.02	5.86	8.55	6.09	9.84	9.58	10.07	11.07
21	0.99	0.97	1.05	5.33	5.52	5.91	8.17	9.6	8.96	6.11	10.02	6.48	8.9	5.99	10.68	7.99	10.37	12.62
22	0.71	0.74	0.69	4.08	3.82	4.7	7.25	7.82	9.44	6.11	7.83	6.58	6.89	5.6	8.75	8.59	7.53	9.75
23	1.27	1.2	1.36	3.29	2.83	3.64	4.59	5.11	3.97	5.8	6.27	6.27	7.18	5.61	6.38	5.59	6.65	7.45
24	1.27	1.17	1.27	3.29	3.06	3.13	3.91	3.17	3.87	5.8	4.38	5.19	4.62	5.27	4.12	3.6	4.24	5.39
25	1.69	1.55	1.65	3.76	3.25	3.73	3.23	2.64	2.8	2.51	0.79	2.19	0.67	2.8	0.69	2.4	2.58	2.28
26	2.4	2.65	2.51	3.21	3.23	3.18	2.53	3.89	3.51	1.73	0.79	1.79	0.7	1.63	0.76	4.59	3.35	2.55
27	3.24	3.66	2.57	4.7	4.89	4	4.46	4.26	3.44	3.92	4.86	4.11	4.18	4.31	4.25	7.59	5.6	4.96
28	3.8	3.91	3.6	5.01	4.72	4.95	6.57	5.75	4.31	5.36	5.92	6.2	5.76	5.03	5.19	8.79	4.93	5.71
29	6.2	6.15	5.82	8.3	8.42	8.19	12.45	13.24	12.13	9.02	14.02	10.06	13.9	9.93	15.03	12.78	12.87	14.26
30	10.28	8.46	10.08	13.94	15.29	11.48	18.98	21.87	23.53	11.47	17.3	12.09	20.11	10.18	18.63	22.76	21.15	22.92
31	10.7	10.98	10.08	13.16	13.34	13.93	20.71	21.3	23.82	15.22	20.41	14.17	20.82	15.88	18.59	25.74	23.63	24.24
32	8.17	8.13	8.65	10.03	9.16	11.62	12.45	12.07	14.27	14.28	14.48	12.08	17.83	15.87	15.46	19.36	21.69	22.51
33	4.37	4.68	4.37	6.9	7.21	5.87	8.83	8.38	10.29	6.3	11.94	6.33	11.84	7.31	12.04	6.39	5.88	4.8
34	1.83	1.69	1.67	4.39	4.13	5.19	2.95	2.94	2.01	2.82	5.84	3.03	6.31	2.49	5.9	3	2.77	3.2
35	0.85	0.86	0.88	0.94	0.86	0.93	4.08	4.64	3.91	1.79	3.01	1.76	2.88	1.78	2.84	1	0.66	0.51
36	0.57	0.53	0.57	0.47	0.45	0.57	0.23	0.27	0.18	0.94	0.94	0.97	0.93	0.97	1	0.83	0.45	0.42
Figure 2C
	log2_fc_homoVSwt	pval	GR_TSS_log2fc		GO analysis	adj p-value
Smoc2	0.534195	0.015317	0.473784		cholesterol metabolic process (GO:0008203)	3.22e-06
Nrtn	1.25464	0.00494967	0.888533		rhythmic process (GO:0048511)	4.24e-06
1700019A02Rik	#NUM!	0.0387491	0.931647		cellular lipid metabolic process (GO:0044255)	3.79e-06
Cacna2d1	0.31511	0.0168423	0.772987		lipid metabolic process (GO:0006629)	1.6e-06
Pnpla7	0.662699	0.0148711	0.9972		response to endogenous stimulus (GO:0009719)	8.13e-06
C4b	0.45894	0.0420327	1.1577		small molecule metabolic process (GO:0044281)	1.01e-05
1700028J19Rik	0.935982	0.0370856	0.497219
Ube3a	-0.275981	0.033871	1.02916
Esrra	0.213615	0.0447753	0.749534
Nagk	0.318944	0.0361198	0.50493
Slc23a2	0.336051	0.0423941	0.638373
Cdh11	-1.67382	0.00985824	-0.365442
Agtr1a	0.259496	0.0262907	0.537476
Itgb5	0.38415	0.021939	0.561624
Smox	0.716276	0.0105769	0.784919
Stambp	0.432871	0.0245854	0.369214
Lrp10	0.213771	0.0411959	0.59606
Mup1	-0.908001	0.0314562	0.0874628
Tdo2	-0.979324	0.00645875	0.9298
Nudt12	0.198688	0.0265108	0.656283
Pim2	0.400275	0.0235679	0.570155
Ccndbp1	0.221004	0.00180318	0.702282
Camk2b	2.15777	0.00219458	0.714819
Pgm2	0.169443	0.00177249	0.862395
Ccnk	0.250434	0.0287793	0.656528
Tmem94	0.342174	0.0304795	0.508748
Rdm1	-0.42969	0.00168107	0.758845
Ssh1	0.627479	0.0417845	0.65339
Frat1	1.07876	0.0362493	0.504533
Large2	1.2386	0.00294229	0.821061
Slc35e2	0.323971	0.00641543	0.644294
Pramel7	#NUM!	0.0435135	0.348023
Tmem178	1.30584	0.00257102	0.200359
Terf1	0.267842	0.0424505	0.699667
Prpsap1	0.230099	0.0174712	0.400643
Cyp8b1	0.6478	0.04359	0.32465
Nipal1	0.60108	0.0181372	0.735201
Fmo5	-0.423274	0.041681	0.418068
Tesk2	-0.328106	0.0400157	0.998318
Tom1l2	0.626983	0.0313583	0.817479
Pex16	0.291356	0.0496427	0.58785
Tsc22d4	0.67204	0.0130318	0.562395
Phyh	-0.355394	0.013551	0.655669
Gm7008	-1.59287	0.0429232	0.707422
Fam83g	0.836271	0.0469001	0.679343
Bhlhe40	1.01361	0.00986202	0.990519
Lat	-0.92783	0.0302203	0.111939
Plk5	0.823242	0.018867	0.586647
Apobec3	1.05557	0.00535035	0.336665
D2hgdh	0.0936127	0.045514	0.80329
Eif4e3	-0.611133	0.0405164	0.415339
Bin3	0.393048	0.00339565	0.268196
Acot6	0.591112	0.0111623	0.419335
Gdpd5	0.510604	0.0176612	0.570354
Chst14	0.863255	0.0350181	0.476623
Gipc3	0.866156	0.0232663	0.439547
Coq9	0.148361	0.0118128	0.609983
Eif3j2	-0.276353	0.0407602	0.371298
Tprn	0.258331	0.0271911	0.284132
Adamtsl1	0.845332	0.0247345	0.547861
Gstk1	-0.105949	0.0426232	0.574694
Kif16b	0.282253	0.0272985	0.8889
Tsc22d3	-0.884861	0.0284317	0.448039
Bcl2l1	-0.277412	0.0471229	0.807156
Foxo1	-0.613132	0.0156633	0.493278
Anpep	0.205878	0.043418	0.563987
Card14	1.70809	0.0161435	0.50883
Ccdc96	-1.21598	0.0398638	0.505222
Phldb1	0.934651	0.0325748	0.21278
Rbbp4	-0.354223	0.033584	0.490654
Txndc9	-0.262567	0.0151985	0.583506
Pi4kb	0.250536	0.0131337	0.504533
Chrdl2	-2.41801	0.00456419	0.37069
Eif2ak3	0.291281	0.0453298	0.433183
Slc27a4	0.213227	0.0136834	0.501774
Myom3	1.82843	0.0336082	0.677539
Adck2	0.755347	0.00404102	0.859087
Abcd3	0.127517	0.0419268	0.333928
Rab11b	0.208272	0.0400493	0.617962
Gucd1	0.306492	0.03872	0.541277
Cdkn2aipnl	0.20974	0.00745123	0.198452
Tdrd5	-3.40861	0.0161866	0.0411425
Anks1	0.310632	0.0467074	0.542547
Map2k6	-0.731901	0.0240202	0.721407
Dnaaf2	0.491614	0.0169875	0.199138
Ap2m1	0.195558	0.0468518	0.675258
Bscl2	0.313074	0.0419004	0.689237
Haus7	0.234883	0.0203658	0.54151
Gnb5	1.68062	0.011843	0.303857
Rock2	-0.378298	0.029128	0.439996
Gng7	0.480618	0.0230915	0.527616
Hmbs	0.285387	0.0220386	0.430083
Zfp114	-0.747683	0.0411569	0.225736
Prkce	0.245053	0.0387668	0.735413
Trappc13	-0.252529	0.0350578	0.184298
Dsg1b	-1.87026	0.0407	0.203621
Fhad1	-1.35545	0.0492197	0.266553
Bri3bp	0.251254	0.0166698	0.64987
Ccdc7b	#DIV/0!	0.00403978	0.181045
Wfdc3	1.71929	0.036945	0.00071297
Eva1b	0.302266	0.0131574	0.413344
Sri	0.240451	0.0326018	0.087918
2610524H06Rik	0.749468	0.0165889	0.330305
Nkrf	-0.409399	0.00878984	0.251907
Mapre3	0.425049	0.0254473	0.203621
Car3	-0.420319	0.0321184	0.466999
Dyrk1b	0.441207	0.0303102	0.00824912
Dnajb4	-0.334576	0.0460199	0.346176
Klf11	0.725496	0.0102704	0.394388
Btd	0.305563	0.0101589	0.592126
Max	0.33975	0.0230231	0.590422
Pik3r1	-0.612175	0.0297144	0.427648
Ces1b	-0.667496	0.00172584	0.47286
Dusp4	-1.03768	0.0266576	0.466944
Casc4	-0.77727	0.0349071	0.139903
Ddost	0.285641	0.037811	0.321697
Fam207a	0.370706	0.0491695	0.455069
Mpped2	2.44277	0.0349745	0.32012
Sms	0.406333	0.0190724	0.132397
Letmd1	0.246718	0.0491579	0.458741
Unc119	0.454764	0.047329	-0.034204
Ctns	0.23498	0.0236069	0.393179
Sult1d1	-0.435838	0.0493502	0.922552
Dip2a	0.491891	0.0405518	0.302156
2310057M21Rik	-0.795887	0.0230219	0.269363
H2-K2	0.965565	0.04243	0.430888
Rasgrp2	0.830521	0.0290737	0.244252
Megf9	-0.681266	0.0480268	0.533612
Mx1	1.1907	0.0230229	0.0200618
Arhgap10	0.469431	0.0252832	-0.005911
Ptk7	-0.610413	0.0268127	-0.0443471
Adgrg4	-1.6086	0.0346067	0.210698
Hgfac	0.613786	0.0257899	0.246283
St7l	-0.234454	0.0322495	0.19357
Tm6sf2	0.588193	0.0304597	0.452682
Abhd4	0.309632	0.0088464	0.4101
Cdk4	0.143997	0.0367274	0.298911
Scn4b	-1.57825	0.0499927	0.323717
Ces1g	-0.566051	0.00904401	0.908197
Tspan31	0.24785	0.0180245	0.437038
Calb1	-2.70403	0.0234503	0.499571
Rnf126	0.318545	0.0364555	0.555034
Selenoo	0.0899671	0.0464982	0.162199
Pla2g12a	-0.600235	0.0264983	0.190491
Enoph1	0.420574	0.0447756	0.50644
Faap20	0.363979	0.0155527	0.523516
Pcsk9	0.754149	0.0022815	0.971136
Siah2	0.371776	0.0239201	0.435912
Pdf	0.218637	0.0499658	0.0221605
Siva1	0.250426	0.0210904	0.122926
Dennd2d	0.551426	0.00139239	0.545515
Rsu1	0.282875	0.0203848	0.260482
Ece1	0.32266	0.0300094	0.405314
Aldh3b2	1.22204	0.0460819	0.113707
Rundc3a	0.309004	0.00322044	0.759186
Akr1c6	-0.515045	0.00974991	0.461727
Ccdc130	0.461242	0.029108	0.243221
Slc30a3	-0.980218	0.0436779	0.195698
Arl2bp	0.662692	0.0152034	0.221482
Jkamp	0.230625	0.0336802	0.339117
Shcbp1l	2.07345	0.0259874	0.0206299
Map3k20	0.433193	0.0418626	0.42073
Cnnm1	0.913607	0.045364	0.40016
Ugt2b35	-0.704701	0.00760914	0.350428
Xkr9	-0.423344	0.0414272	-0.173555
Nr2c1	0.423275	0.0247828	0.309796
Plpp3	0.389425	0.0154224	0.589238
Postn	-0.60681	0.0200508	-0.120294
Myo1d	0.400292	0.0203119	0.603927
Acsf3	0.217504	0.00996558	0.277707
Pusl1	0.385241	0.0137812	0.343767
Btbd6	0.272834	0.0149418	0.687025
Dis3l2	0.161384	0.0354482	0.666643
Lhx6	1.45619	0.0203329	0.112577
Dnmt3a	0.652919	0.0491621	0.423156
Ccdc148	0.95257	0.049724	0.346378
Tas1r3	-1.39926	0.0117669	-0.100917
Adh6b	-1.16795	0.029815	0.0459343
Rassf8	0.342273	0.0476628	0.544387
Wdr78	-1.28395	0.0141367	0.216444
Corin	1.75455	0.025221	0.319896
Dync2li1	-0.556142	0.0112801	0.266043
Spry4	-1.31441	0.00500148	0.231809
Nat9	0.184269	0.0193407	0.486168
Dyrk3	-0.820065	0.0202713	0.477589
Vps33a	0.271218	0.0310519	0.22207
Ugt2b5	-0.364256	0.00963004	-0.0626574
Lgals9	0.302344	0.0103992	0.346831
Maged2	0.434754	0.0259406	0.206451
Ccdc30	-0.675579	0.00827599	-0.165338
Eomes	-2.01566	0.0263961	-0.0761493
Ttc27	0.201518	0.0225486	0.235635
Nrxn1	0.98571	0.0210224	0.00343908
Dhdds	0.186723	0.0163935	0.339216
Rarb	0.495004	0.0446822	0.513832
Zfp689	0.709266	0.0375621	0.548824
Cpn1	0.239468	0.0462681	0.296421
Hpgd	-0.603611	0.00077281	0.222881
Taf12	-0.145441	0.046788	0.0780467
Ccdc78	-1.11021	0.00665115	0.380997
Eif3l	0.150621	0.0366711	0.380146
Acsl3	0.62275	0.0370679	0.519841
Cyp4v3	-0.334677	0.0415221	0.435468
4930544D05Rik	2.76701	0.0235968	-0.204878
Smim20	0.298839	0.0172429	0.287417
Tsks	2.39555	0.0322297	-0.135861
Zfp64	0.280982	0.0366662	0.0991386
Mov10	0.510516	0.0397356	0.175358
A930017M01Rik	2.97642	0.0406216	0.18416
Ubl7	0.254595	0.0436066	0.184077
Mcoln1	0.411027	0.0322376	0.366846
Mttp	0.493252	0.0240518	0.372271
Nek5	1.17737	0.0259658	0.245472
Tfpi2	0.637002	0.0457794	1.11017
Rybp	-0.35313	0.047191	0.38044
Naga	0.192388	0.0285823	0.140496
Erich2	#NUM!	0.0173725	0.220184
Cyp1a2	-0.788571	0.0107024	0.343577
Esr2	1.95476	0.0363288	-0.184267
Mfsd12	0.525775	0.0424223	0.177951
Ptrhd1	0.421846	0.00793157	0.208091
Pak3	#NUM!	0.0464926	0.087918
Psmd12	-0.0932594	0.0494325	0.246676
Ugt2a3	-0.292089	0.0218764	0.315253
Prr36	0.875121	0.0320983	0.154057
Plekhm1	0.397619	0.0393722	0.517643
Olfr713	-0.834549	0.0401578	0.166325
Mvp	0.387557	0.0201819	0.0188172
Mrpl47	-0.264425	0.0365391	0.0922428
Dcaf4	0.450365	0.0483842	-0.512216
Gm5177	1.78636	0.0162417	0.580991
Pam	0.397467	0.015222	0.326242
Borcs8	0.285081	0.0251926	0.336877
Rpf2	0.304004	0.0492912	0.235189
Nmnat3	0.399285	0.0267771	0.072812
Mtus2	-0.907044	0.0187471	0.179003
Csn3	#NUM!	0.00391072	-0.143735
Pitrm1	0.143426	0.0138177	-0.0898855
Sult2a4	#DIV/0!	0.0267429	0.0351163
Mrps15	0.1467	0.010385	0.320758
Hcst	0.604934	0.0303161	-0.324368
Ccl11	-1.41942	0.0320303	-0.0500552
Nasp	-0.255127	0.0374613	0.164133
1700001L19Rik	-2.68629	0.033983	0.111141
Acsbg2	2.58342	0.020541	-0.339802
Cenpo	0.501548	0.0441208	0.196829
Upk3b	-1.03467	0.0324176	-0.0832084
Aldh3b3	1.09752	0.0265983	0.119099
Prr18	-1.44691	0.0125576	0.184757
Spata24	0.738417	0.0486304	-0.161293
Scn2b	0.690436	0.00342225	0.0574201
Slc26a6	0.880855	0.0347906	0.151095
Ube2l6	0.320611	0.00499447	0.175595
Fnta	0.12193	0.0374224	0.22791
Rusc1	0.603866	0.0269454	0.0158636
Lyrm9	-0.85227	0.045065	0.105387
9330182L06Rik	0.708589	0.0255477	0.0882124
Cul7	0.496801	0.0331166	0.51345
Il1a	0.327775	0.0375984	0.123333
Azgp1	-0.214728	0.023693	0.255474
Tiprl	-0.300907	0.0133384	-0.0015311
Cfap54	-1.05408	0.0151663	0.190294
Rgs7	2.9608	0.0266609	-0.597638
Zfp69	1.31485	0.0258121	0.243553
Rab42	#DIV/0!	0.00486153	0.0223184
Spa17	-1.00317	0.0127783	0.409965
Pygo1	1.09098	0.00348372	-0.291778
AA467197	#NUM!	0.00871209	0.0964529
Rgs12	0.514027	0.0379421	-0.323504
F13b	-0.183645	0.0108382	0.0484908
B3gnt5	-2.3431	0.0125261	-0.492626
Efna5	0.686051	0.0237258	0.0214645
Efnb3	1.04212	0.0458255	-0.0020788
Gba	0.291344	0.0302402	-0.0391147
Commd3	0.172215	0.042066	0.0491898
Olfr845	-1.07709	0.0493439	-0.29803
Raet1d	0.396034	0.0110506	-0.586415
Olfm2	1.65564	0.049889	-0.702245
Vwce	0.524831	0.0465794	-0.282606
Htr1b	2.59759	0.0183095	0.104143
Cela1	-0.789699	0.0144089	0.162657
Itfg2	0.577066	0.0398516	-0.106662
Iqsec2	0.654287	0.0373262	-0.256767
Ophn1	1.18858	0.00684209	-0.0518778
Sap25	1.16712	0.0438269	0.0802411
Ints12	0.52687	0.0339905	-0.0052074
Lrrc17	0.935176	0.0385691	-0.220551
Man2b2	0.300816	0.00355806	-0.0935694
Rbmx2	0.960542	0.0212122	-0.0410355
Copz1	0.22547	0.00529426	0.0980442
Gm9733	#DIV/0!	0.00538205	-0.328604
Pcmtd2	0.450234	0.0292311	-0.456687
2210016F16Rik	0.200271	0.00905191	-0.271653
Crmp1	-1.96643	0.0440709	-0.734663
Traf3ip3	1.14619	0.0142019	-0.215013
Raet1e	1.00737	0.0490951	-0.327177
Ttc9	-3.1865	0.0270404	-0.464577
Prss35	1.83631	0.0494141	-0.17313
Ccdc149	0.371587	0.0403487	-0.419282
Myrip	-1.52314	0.0357739	-0.474201
4930404N11Rik	2.31915	0.0246599	-0.473294
Amph	-3.6895	0.037357	-0.554508
Lct	#NUM!	0.0464723	-0.496464
Cyp2s1	-0.758258	0.0185628	-0.659681
Sytl3	-1.20915	0.0155954	-0.0860139
Il7r	-1.13514	0.033989	-0.179795
Ces1a	-1.38962	0.0440188	-0.456202
Mgl2	1.68178	0.0437796	-0.736966
Alox15	-1.71107	0.0458454	-0.366808
Figure 2D
Pcsk9	wt	homo
	33.7729	41.8504
	35.4819	39.202
	35.3555	43.7092
Ldlr	46.8959	68.302
	57.6861	52.9435
	66.9054	72.6896
Bhlhe40	39.6741	116.082
	31.8635	89.7784
	29.0765	60.674
Scarb1	102.51	72.3969
	137	80.6899
	125.11	70.9133
Figure 2E	wt	homo
Pcsk9	1.03617	2.27971
	1.02392	1.68279
	1.073	2.0707
	0.883528	2.04612
	0.930773	1.65552
	1.1102	1.82187
Ldlr	0.969824	0.332979
	1.15048	0.366326
	0.944055	0.282284
	1.09548	0.280669
	0.903257	0.373698
	0.924214	0.331152
Bhlhe40	0.983698	1.98463
	0.803354	1.86398
	1.04196	1.87015
	0.862036	2.12554
	0.976374	1.8321
	1.24141	2.33466
Scarb1	1.10972	0.178113
	1.13266	0.197729
	1.0467	0.199543
	1.20294	0.190901
	1.09641	0.181908
	1.07313	0.195195
Figure 2F	wt	homo
HDL	0.32791	0.10739
	0.335014	0.104617
	0.355153	0.101347
LDL	21.8188	5.79375
	24.2688	6.34375
	24.1438	6.59375

## Sheet: Figure 3
Figure 3B
	ref/ref			ref/alt			alt/alt
untreated	0.03643	0.05212	0.04911	0.05862	0.06369	0.04464	0.08162	0.09702	0.07223
20 mins	1.37874	1.38744	1.3652	2.51352	2.25059	2.21706	3.16038	3.02056	3.06124
40 mins	3.24803	3.29004	3.60489	4.57358	4.50618	4.99994	5.85372	5.51941	6.1754
60 mins	7.14647	7.33929	8.14405	8.2967	8.5561	8.1594	9.51763	9.32728	9.3945
120 mins	8.68567	9.97827	9.64947	9.21068	9.59466	9.85402	9.88796	9.84731	9.63352
Figure 3C
WB
LDLR				SR-B1
wt	het	homo		wt	het	homo
0.832677	0.44783	0.141959		0.92009	0.519557	0.266702
0.894307	0.542266	0.020649		1.27487	0.575614	0.283899
1.01346	0.442681	0.056627		1.23495	0.53149	0.242535
1.0334	0.538754	0.063446		0.819236	0.541013	0.254218
1.22175	0.549416	0.061007		1.15212	0.499597	0.236084
1.20254	0.519335	0.072969		0.932922	0.479702	0.246642
qPCR
PCSK9				BHLHE40
wt	het	homo		wt	het	homo
0.948741	1.35594	1.87495		0.949616	1.36143	1.83399
1.07493	1.5156	1.84295		0.914195	1.58519	1.76929
0.976331	1.60878	1.85782		1.13619	1.23238	1.82918
Figure 3D
HDL				LDL
GRref/ref	GRref/ALT	GRALT/ALT		GRref/ref	GRref/ALT	GRALT/ALT
0.347286	0.317552	0.131463		28.8062	15.5813	11.3063
0.532942	0.298361	0.172443		28.3313	15.0062	10.9812
0.473795	0.271579	0.153875		28.0312	14.8063	11.4563
0.444509	0.302577	0.162324		28.7063	15.6562	12.1312
0.49892	0.245014	0.160739		25.4312	16.1812	8.93125

## Sheet: Figure 4
Figure 4A
regular chow								western diet
fractions	GRref/ref;ApoE*2			GRALT/ALT; ApoE*2				fractions	GRref/ref;ApoE*2			GRALT/ALT; ApoE*2
1	1	0	0	0	0	0		1	0	0	1	0	0	0
2	0	0	1	1	0	1		2	0	0	1	0	0	0
3	1	1	1	1	0	0		3	0	0	1	0	0	0
4	3	5	2	1	2	2		4	0	0	1	0	0	0
5	1	3	2	1	4	2		5	0	0	1	0	2	1
6	1	1	1	1	2	1		6	0	0	1	0	2	1
7	1	1	1	1	1	3		7	2	1	2	0	2	2
8	0	1	-1	0	1	1		8	4	2	6	6	2	1
9	1	0	0	0	1	0		9	35	21	31	23	15	12
10	5	4	4	5	6	5		10	41	40	40	52	48	40
11	5	4	4	5	5	5		11	43	41	41	61	59	60
12	16	16	18	26	23	24		12	28	30	28	32	51	57
13	23	22	25	31	32	29		13	12	11	13	15	6	22
14	27	27	32	42	39	42		14	5	7	6	4	0	4
15	13	13	13	24	21	20		15	3	4	3	3	2	3
16	9	9	10	13	13	14		16	5	5	4	2	1	2
17	5	5	4	6	7	6		17	4	3	4	2	2	2
18	6	6	7	9	9	9		18	3	2	5	1	2	2
19	5	4	4	10	10	9		19	3	3	6	3	0	2
20	8	8	8	12	12	11		20	18	18	17	27	20	14
21	12	11	13	18	16	16		21	22	24	25	36	42	32
22	9	8	10	14	14	15		22	18	18	17	31	37	28
23	8	10	9	13	13	15		23	16	14	16	19	19	10
24	3	3	3	4	4	4		24	5	7	7	4	0	1
25	2	2	3	4	4	3		25	3	4	5	1	1	2
26	1	1	1	2	2	2		26	0	0	3	0	3	2
27	1	1	4	1	1	1		27	0	0	3	0	3	1
28	1	2	1	5	1	1		28	1	1	2	0	5	1
29	7	6	3	12	12	7		29	7	7	7	7	0	4
30	23	20	10	28	33	31		30	15	15	15	24	33	32
31	24	26	17	30	38	39		31	28	32	26	39	48	43
32	11	12	12	15	13	15		32	33	35	34	54	43	49
33	1	3	1	1	3	3		33	15	15	15	18	9	31
34	0	1	0	1	1	1		34	7	7	7	14	6	4
35	0	1	0	1	1	1		35	4	4	5	4	1	0
36	0	1	0	0	1	1		36	0	1	2	1	0	0
Figure 4B										Figure 4C
plaque/aorta area			plaque/lumen ratio			ORO ratio				Pcsk9	GRref/ref; ApoE*2-Scramble	GRref/ref; ApoE*2-AAV	GRALT/ALT; ApoE*2-Scramble	GRALT/ALT; ApoE*2-AAV		Bhlhe40	GRref/ref; ApoE*2-Scramble	GRref/ref; ApoE*2-AAV	GRALT/ALT; ApoE*2-Scramble	GRALT/ALT; ApoE*2-AAV		Ldlr	GRref/ref; ApoE*2-Scramble	GRref/ref; ApoE*2-AAV	GRALT/ALT; ApoE*2-Scramble	GRALT/ALT; ApoE*2-AAV		SrB1	GRref/ref; ApoE*2-Scramble	GRref/ref; ApoE*2-AAV	GRALT/ALT; ApoE*2-Scramble	GRALT/ALT; ApoE*2-AAV
GRref/ref; ApoE*2	GRALT/ALT; ApoE*2		GRref/ref; ApoE*2	GRALT/ALT; ApoE*2		GRref/ref; ApoE*2	GRALT/ALT; ApoE*2				0.872876	0.339332	1.82602	1.38421			1.13716	0.36842	1.8862	0.926752			0.881257	1.62356	0.440512	0.744675			0.783713	1.81718	0.452162	1.02916
6.61	11.13		0.343936	0.406505		0.258181	0.278169				1.01333	0.216039	2.10474	1.38688			0.85392	0.291074	1.94846	0.969742			1.00475	1.49373	0.282288	1.52347			1.08174	1.9202	0.188163	1.59249
5.35	12.62		0.375315	0.381166		0.268649	0.300076				1.1138	0.257274	2.09248	1.01001			1.00892	0.293787	2.3682	0.878771			1.11399	1.76981	0.475762	1.37656			1.13454	1.58071	0.36074	1.2975
5.84	13.56		0.369231	0.425431		0.288891	0.36097				1.04677	0.25064	2.0771	1.29765			1.03663	0.331668	2.46373	0.951158			1.08	1.59603	0.398405	1.22118			1.01365	1.91089	0.389039	1.29239
8.21	10.13		0.342177	0.458483		0.141716	0.359582				1.02748	0.24888	2.13349	1.26297			1.23855	0.341727	1.98074	0.785536			1.05673	1.89507	0.366124	1.22039			0.960055	1.72547	0.252331	1.14009
	16.25			0.558393			0.457963				1.02084	0.206895	2.13081	1.33201			1.01006	0.325222	2.00956	0.824982			0.968628	1.77972	0.459752	1.23383			1.16128	1.62648	0.341377	1.04232
Figure 4D
fractions	WT + scramble			WT + knockdown				fractions	homo + scramble			homo + knockdown
1	0	0	0	1	0	0		1	1	0	0	0	0	0
2	1	0	0	1	0	0		2	0	0	1	1	0	1
3	0	0	1	1	0	1		3	0	1	1	1	0	0
4	0	0	1	2	1	2		4	4	1	1	2	1	0
5	1	0	1	1	0	2		5	2	2	2	1	1	1
6	1	1	3	1	2	0		6	2	1	1	2	1	3
7	1	2	6	0	2	0		7	2	2	2	2	2	1
8	2	14	8	2	6	0		8	3	2	2	1	3	1
9	36	36	32	27	21	25		9	48	47	48	32	30	32
10	42	40	37	29	25	29		10	53	51	52	35	32	36
11	38	32	31	23	26	26		11	55	55	57	29	36	34
12	10	15	14	9	9	11		12	17	16	15	20	27	13
13	10	13	9	13	4	5		13	16	13	10	6	15	9
14	10	9	4	3	2	3		14	10	8	9	4	10	1
15	3	5	2	4	3	1		15	6	6	7	3	8	1
16	1	3	1	1	0	2		16	3	2	3	1	2	1
17	1	1	1	1	2	3		17	3	2	1	2	3	0
18	1	0	0	1	1	1		18	5	1	0	1	1	1
19	2	14	10	0	1	6		19	1	2	0	8	1	4
20	20	18	21	18	18	19		20	24	26	26	18	4	9
21	23	26	24	21	20	24		21	31	30	29	18	17	16
22	20	24	21	23	19	23		22	28	28	28	22	21	21
23	11	12	13	7	10	11		23	12	9	6	3	13	19
24	8	6	11	3	9	5		24	6	6	5	4	12	5
25	3	3	5	5	3	2		25	5	4	2	3	7	2
26	2	2	2	4	1	1		26	2	2	2	3	3	0
27	1	0	0	1	1	1		27	2	1	0	2	2	0
28	1	0	0	0	0	6		28	0	0	0	3	0	1
29	1	10	4	0	2	12		29	6	1	1	9	1	6
30	7	15	7	31	30	31		30	12	11	1	30	28	30
31	32	29	29	29	33	34		31	40	38	36	28	30	27
32	33	33	27	25	25	33		32	44	44	39	25	23	26
33	35	25	23	22	21	13		33	34	36	33	17	17	13
34	0	16	15	10	9	8		34	0	1	0	12	1	6
35	1	12	9	7	0	1		35	0	0	0	5	1	2
36	2	6	2	2	0	2		36	1	0	0	5	2	2
Figure 4E
plaque/aorta area
WT scramble	WT knockdown	homo scramble	homo knockdown
6.25583	4.3395	12.6473	6.81738
5.81881	4.71265	14.5597	6.2387
5.97422	4.00319	13.407	8.74129
6.75707	5.35645	12.4483	8.0209
9.21724	5.23884	17.5637	8.2511
8.86085	5.55816		8.12329
Figure 4F
plaque/lumen ratio					ORO ratio
WT scramble	WT knockdown	homo scramble	homo knockdown		WT scramble	WT knockdown	homo scramble	homo knockdown
0.356736	0.296961	0.477445	0.322039		0.133553	0.125229	0.196694	0.143582
0.314379	0.274141	0.465961	0.389936		0.13652	0.105349	0.193694	0.130734
0.382105	0.310886	0.373055	0.365678		0.149038	0.109359	0.219085	0.107624
0.361056	0.330673	0.414436	0.353687		0.180185	0.10621	0.219541	0.113648
0.355813	0.406303	0.45626	0.248667		0.130172	0.125917	0.206155	0.0894709
0.224663	0.248919	0.413238			0.109011	0.126888	0.191675
0.372684					0.231899

## Sheet: Figure 5
Figure 5A
males WT	males homo	females WT	females homo
213.38	183.16	280.16	255.79
157.53	191.22	225.6	216.48
208.42	157.26	238.29	240.31
221.8	228.8	248.27	274.61
164.25	189.16	253.3	224.57
Figure 5B
pcsk9					bhlhe40					ldlr					sr-b1
R24K WT male	R24K Homo male	R24K WT female	R24K Homo female		R24K WT male	R24K Homo male	R24K WT female	R24K Homo female		R24K WT male	R24K Homo male	R24K WT female	R24K Homo female		R24K WT male	R24K Homo male	R24K WT female	R24K Homo female
0.95	1.29	1.12	1.75		1.05	1.21	0.99	1.89		1.04	0.69	0.97	0.3		0.96	0.82	1.07	0.2
1.07	1.24	0.99	1.86		0.92	1.45	1.05	1.96		0.94	0.65	1.09	0.3		1.04	0.8	0.89	0.32
1	1.26	0.9	2.06		1.05	1.37	1.07	1.87		1.03	0.81	0.96	0.35		1.02	0.84	0.96	0.28
0.97	1.27	0.89	2.22		0.87	1.24	0.87	1.57		1.08	0.74	1.15	0.33		1.08	0.9	0.93	0.31
1.11	1.13	0.98	1.82		0.97	1.47	1.2	2.04		0.79	0.76	0.99	0.36		1.01	0.92	1.01	0.29
1.07	1.13	1.03	1.91		1.08	1.29	0.86	1.96		1.12	0.63	1.01	0.37		1.24	0.85	0.99	0.3
Figure 5C
testosterone					17-beta-estradiol
R24K WT sham	R24K WT ORX	R24K homo sham	R24K homo ORX		R24K WT sham	R24K WT OVX	R24K homo sham	R24K homo OVX
1.70672	0.083199	1.059	0.123659		32.2668	2.53637	32.4985	2.01076
1.44122	0.267848	1.50765	0.141071		30.8435	2.37674	34.7113	2.4573
1.56968	0.10683	1.61982	0.106673		33.3028	2.04665	31.3191	2.39807
Figure 5D
females WT background + regular chow
fraction	GRref/ref sham			GRref/ref ovx			GRALT/ALT sham			GRALT/ALT ovx
1	0	0	0	0	0	0	0	0	0	0	0	0
2	0	0	0	0	0	0	0	0	0	0	0	0
3	0	1	1	0	1	0	0	0	0	0	0	0
4	0	1	0	0	1	0	0	0	0	0	0	0
5	0	1	1	1	1	1	0	1	0	0	1	0
6	0	1	1	1	1	1	0	0	0	0	0	0
7	0	1	1	1	1	1	0	0	0	0	0	0
8	0	1	1	1	2	1	1	1	0	1	1	0
9	0	1	1	0	1	0	1	3	2	3	3	4
10	0	1	1	4	2	1	3	2	3	6	13	6
11	3	3	2	8	6	5	5	5	7	11	11	11
12	2	3	3	7	8	6	6	7	5	10	9	12
13	2	3	2	6	4	3	4	5	4	9	8	13
14	0	2	2	3	3	3	1	0	0	4	3	0
15	0	1	1	2	2	2	1	1	1	1	1	1
16	0	1	1	1	1	1	0	0	0	0	0	0
17	0	1	1	0	1	0	0	0	1	0	0	1
18	0	1	1	0	1	1	1	1	1	4	1	1
19	0	1	1	2	2	1	2	2	2	7	2	2
20	1	2	1	12	13	13	8	8	9	17	18	18
21	1	3	1	12	13	13	9	7	8	17	17	17
22	1	2	2	5	6	5	11	7	7	15	15	15
23	1	2	1	1	1	1	0	1	1	0	1	1
24	0	2	1	1	2	1	0	0	1	0	0	1
25	0	2	1	1	2	1	0	1	1	0	1	1
26	1	2	2	1	2	1	0	1	1	0	1	1
27	1	1	2	1	2	2	1	1	1	1	1	1
28	1	3	2	1	2	2	3	3	4	3	3	4
29	11	11	11	13	13	13	16	19	18	29	30	31
30	13	12	12	15	16	15	18	21	22	27	28	29
31	13	13	11	16	16	16	21	22	21	26	27	27
32	2	2	2	10	10	13	4	3	4	8	5	9
33	1	1	2	3	3	3	2	2	2	2	2	2
34	0	1	1	1	2	1	1	1	1	1	1	1
35	0	1	0	1	1	1	0	0	1	0	0	1
36	0	1	0	1	1	0	0	0	1	0	0	1
males WT background + regular chow
fraction	GRref/ref sham			GRref/ref orx			GRALT/ALT sham			GRALT/ALT orx
1	0	0	0	0	0	0	0	0	0	0	0	0
2	0	0	0	0	0	0	0	0	0	1	0	0
3	0	0	0	0	0	0	0	0	0	0	1	0
4	0	1	0	0	0	0	0	0	0	1	0	0
5	0	0	0	0	0	1	0	0	0	1	0	1
6	1	1	0	0	0	1	1	0	0	1	2	2
7	0	1	1	0	0	1	0	0	0	1	1	1
8	0	1	0	2	2	1	0	0	0	1	1	1
9	1	1	2	3	3	4	1	1	1	3	4	4
10	2	3	4	6	7	7	5	5	6	9	10	10
11	2	3	3	5	6	6	4	4	4	9	9	9
12	0	0	0	5	5	5	3	4	4	8	8	8
13	0	0	0	0	0	1	0	0	0	3	4	4
14	0	1	0	0	0	0	0	0	0	1	1	1
15	0	1	0	0	0	0	0	0	0	0	1	0
16	0	1	0	0	0	1	0	0	0	2	2	2
17	0	1	1	0	1	1	0	0	0	2	2	2
18	0	0	0	0	0	1	1	0	1	3	4	4
19	1	2	1	10	10	11	2	1	1	6	7	6
20	1	2	1	10	10	10	2	1	0	15	16	15
21	1	1	1	9	10	10	1	1	1	15	15	14
22	0	1	0	4	4	4	1	1	1	14	14	14
23	0	1	0	0	1	2	0	0	1	3	4	3
24	0	1	1	0	1	1	1	1	1	2	3	2
25	0	1	0	0	0	1	1	0	0	1	2	2
26	1	1	2	0	1	1	1	1	1	1	1	1
27	1	1	1	0	1	2	1	1	1	1	1	1
28	0	1	2	3	5	9	0	0	0	3	4	3
29	1	2	3	15	16	17	2	2	3	21	21	20
30	11	12	11	15	16	16	11	11	11	19	20	19
31	10	11	10	14	15	14	11	11	11	16	17	18
32	10	11	10	11	8	11	10	10	9	3	4	3
33	5	6	6	7	1	1	4	4	3	1	2	1
34	2	4	3	1	1	1	2	2	1	1	1	1
35	1	2	1	1	0	0	1	0	0	1	1	0
36	0	1	1	0	0	0	0	0	0	1	0
females hAPOE*2/*2 background + western diet
fraction	GRref/ref sham			GRref/ref ovx			GRALT/ALT sham			GRALT/ALT ovx
1	0	0	0	0	0	0	0	0	0	0	0	0
2	0	0	0	0	0	0	0	0	0	0	0	0
3	0	0	0	0	0	0	0	0	0	0	0	0
4	0	0	0	0	0	0	0	1	0	0	0	0
5	0	0	1	0	2	1	1	1	1	0	0	0
6	0	0	1	0	2	1	2	2	2	0	0	0
7	2	1	2	0	2	2	2	2	2	2	1	2
8	4	2	6	6	2	1	4	5	5	6	6	6
9	29	18	25	21	13	7	13	13	12	47	44	52
10	35	31	31	42	43	38	40	43	45	57	58	57
11	32	31	36	45	46	45	49	48	50	55	58	59
12	21	20	27	24	44	32	39	42	45	16	63	20
13	11	9	11	12	5	20	12	11	11	14	54	14
14	4	5	5	3	0	4	5	6	6	11	16	4
15	3	4	3	3	2	3	4	4	4	4	11	4
16	4	4	4	2	1	2	6	5	5	2	2	2
17	3	3	4	2	2	2	5	5	5	2	3	2
18	3	2	5	1	2	2	4	4	3	1	1	1
19	3	3	4	3	0	2	4	5	4	4	4	4
20	16	15	13	27	15	12	32	32	32	38	32	32
21	17	19	21	28	29	28	31	31	31	39	36	35
22	19	16	14	28	29	21	27	28	29	33	31	30
23	12	13	13	16	13	10	16	11	11	20	19	20
24	5	6	6	3	0	1	8	8	6	5	5	5
25	3	4	5	1	1	2	4	4	5	3	2	3
26	0	0	3	0	3	2	1	1	1	2	1	2
27	0	0	3	0	3	1	1	1	1	1	1	1
28	1	1	2	0	4	1	2	2	2	0	1	0
29	6	6	5	7	0	4	13	13	12	7	8	7
30	11	13	14	21	26	24	37	36	37	25	24	25
31	19	25	23	31	41	32	40	39	39	55	56	57
32	22	32	32	44	29	43	43	42	42	56	53	53
33	13	13	11	16	8	27	10	10	9	45	42	41
34	6	6	6	12	5	4	5	4	4	14	14	14
35	4	4	4	3	1	0	3	3	3	4	5	4
36	0	1	2	1	0	0	1	0	0	2	0	2
males hAPOE*2/*2 background + western diet
	GRref/ref sham			GRref/ref orx			GRALT/ALT sham			GRALT/ALT orx
1				0	0	0	0	0	0	0	0	0
2	1	1	1	0	0	0	0	0	2	0	0	0
3	1	1	1	0	0	0	0	1	2	0	2	0
4	1	1	1	0	1	0	0	0	2	1	3	1
5	1	1	1	0	1	1	1	1	2	0	2	1
6	1	1	1	1	1	1	0	1	2	0	2	0
7	2	2	2	2	2	2	3	3	6	2	4	2
8	3	4	4	2	3	3	8	7	9	5	7	5
9	21	20	22	13	12	12	21	21	21	11	12	11
10	31	27	27	32	31	31	24	25	25	46	46	44
11	23	22	23	35	36	36	28	30	32	44	45	43
12	12	15	13	38	37	37	3	5	7	41	42	41
13	4	3	4	12	12	11	1	1	3	29	31	34
14	2	2	2	5	2	2	1	1	2	17	19	17
15	2	2	2	4	3	3	0	0	2	12	13	12
16	2	2	2	5	3	4	1	1	3	3	5	4
17	2	2	2	4	3	3	0	1	2	4	5	3
18	2	1	1	3	3	4	0	0	1	2	4	2
19	3	4	4	4	5	4	6	3	6	5	4	4
20	13	12	15	23	22	22	12	12	13	33	34	33
21	16	20	19	27	25	28	14	14	15	35	35	34
22	18	18	22	21	18	23	19	21	22	29	30	30
23	7	8	7	15	15	14	6	7	9	20	22	19
24	2	2	2	8	4	5	0	0	2	6	4	6
25	2	2	2	3	3	2	1	1	3	3	4	4
26	1	1	1	0	1	0	2	1	4	2	4	2
27	1	1	1	0	1	1	0	1	2	2	4	2
28	2	2	2	1	1	1	0	0	1	2	3	1
29	5	4	4	12	7	7	1	1	4	9	10	8
30	8	7	8	20	18	25	8	8	8	33	33	33
31	15	19	14	29	27	28	16	15	16	35	36	35
32	19	16	19	26	25	25	20	20	20	38	39	38
33	15	14	15	12	10	10	12	12	13	5	7	8
34	4	4	5	4	4	3	6	8	8	4	5	6
35	1	1	1	0	1	1	0	0	1	2	1	2
36	1	1	1	0	0	0	0	0	0	0	0	0
Figure 5E
plaque/aorta surface ratio
males					females
R24K WT sham	R24K homo sham	R24K WT ORX	R24K homo ORX		R24K WT sham	R24K WT OVX	R24K homo sham	R24K homo OVX
6.81	6.53	12.75	18.18		8.51	12.52	12.08	18.51
6.4	5.86	13.81	17.81		6.88	15.76	13.87	19.39
6.24	8.02	11.51	17.65		7.72	13.36	14.79	21.74
Figure 5F
qPCR
	GRref/ref			GRALT/ALT
Ar	1.06869	0.899332	1.03198	0.802956	0.911183	1.14638
Esr1	0.139965	0.112764	0.272787	0.161905	0.169933	0.252458
HDL uptake
GRref/ref vehicle	GRref/ref 100 nM testosterone treated	GRref/ref 100 nM estradiol treated	GRALT/ALT vehicle	GRALT/ALT 100 nM testosterone treated	GRALT/ALT 100 nM estradiol treated
0.409205	0.534991	0.47783	0.264282	0.399104	0.218207
0.520034	0.568749	0.451169	0.206154	0.35443	0.258955
0.475834	0.602963	0.467802	0.253993	0.422688	0.278877
LDL uptake
GRref/ref vehicle	GRref/ref 100 nM testosterone treated	GRref/ref 100 nM estradiol treated	GRALT/ALT vehicle	GRALT/ALT 100 nM testosterone treated	GRALT/ALT 100 nM estradiol treated
27.4688	29.9062	26.7563	14.1937	20.3062	13.7063
25.9312	30.3938	25.1812	11.4938	22.7437	14.0062
25.2563	27.9563	25.9312	13.2188	21.7688	13.0312

## Sheet: Suppl Fig 1
Suppl Fig 1A
regressions	total cholesterol	LDL cholesterol	HDL cholesterol
beta	-0.02368	-0.02006	0.0005497
SE	0.01642	0.01313	0.004696
adj p-value	0.1494	0.1265	0.9068
dot plots	total cholesterol				LDL cholesterol				HDL cholesterol
	ref/ref	ref/ALT	ALT/ALT		ref/ref	ref/ALT	ALT/ALT		ref/ref	ref/ALT	ALT/ALT
median	4.292	4.271	4.343		2.393	2.374	2.418		1.116	1.12	1.139
lower CI	4.284	4.229	4.046		2.385	2.341	2.034		1.113	1.109	0.985
upper CI	4.301	4.314	4.508		2.401	2.404	2.6		1.118	1.129	1.263
Suppl Fig 1B
regressions	total cholesterol	LDL cholesterol	HDL cholesterol
beta	-1.533	-0.04784	0.07821
SE	0.9953	0.9239	0.385
adj p-value	0.1234	0.9587	0.839
dot plots	total cholesterol
	ref/ref			ref/ALT			ALT/ALT
	median	CI	N	median	CI	N	median	CI	N
	162.862	38.3947	35945	161.434	37.5875	1487	154.667	30.2714	15
	LDL cholesterol
	ref/ref			ref/ALT			ALT/ALT
	median	CI	N	median	CI	N	median	CI	N
	91.445	35.4812	34930	91.3947	34.947	1475	91.4667	29.1453	15
	HDL cholesterol
	ref/ref			ref/ALT			ALT/ALT
	median	CI	N	median	CI	N	median	CI	N
	48.1844	14.971	36461	48.3081	14.7282	1508	46.2437	8.69073	16

## Sheet: Suppl Fig 2
Suppl Fig 2B
fractions	GRref/ref			GRALT/ALT
1	1	0	0	1	0	2
2	1	0	0	1	0	2
3	1	0	0	1	0	0
4	2	0	0	2	0	0
5	1	1	0	2	0	2
6	1	0	0	1	0	2
7	1	1	0	1	0	2
8	3	1	0	0	0	2
9	4	3	1	4	3	4
10	6	6	2	6	5	6
11	6	6	6	6	7	9
12	7	8	7	0	3	5
13	1	3	6	0	1	4
14	1	3	1	2	0	2
15	1	3	0	2	0	2
16	1	3	0	0	0	2
17	2	3	0	1	0	2
18	3	3	0	2	2	4
19	2	3	0	1	3	5
20	1	6	4	4	4	6
21	2	6	3	4	4	5
22	2	5	4	5	3	5
23	3	3	4	4	2	5
24	4	2	3	3	2	4
25	5	4	2	3	2	4
26	4	3	2	3	2	4
27	4	3	3	3	2	4
28	7	5	20	16	3	6
29	14	25	31	30	31	33
30	46	54	47	43	44	47
31	50	53	46	47	46	49
32	50	40	31	33	33	36
33	21	27	12	27	25	28
34	3	15	4	9	10	12
35	3	9	1	5	4	6
36	3	5	0	3	3	5
Suppl Fig 2D
murine liver			hepatocytes			adipose			kidney
GRref/ref	GRALT/ALT		GRref/ref	GRALT/ALT		GRref/ref	GRALT/ALT		GRref/ref	GRALT/ALT
1.09	1.32		0.88	0.79		0.95	0.71		1.01	1.08
0.82	0.53		1.14	0.99		1.03	1.08		0.99	0.73
1.23	1.34		1.15	1.1		0.93	1.12		0.8	0.77
1.05	1.11		1.01	0.77		1.3	0.61		0.67	0.87
1.06	1.18		1.02	0.87		1.1	1.18		1.08	0.66
0.88	0.76		0.94	0.92		0.71	1.09		1.41	1.34

## Sheet: Suppl Fig 3
Suppl. Fig. 3A				Suppl. Fig. 3B
IP-MS	Log2FC	-Log10 (p value)		liver					adipose
H3-5	-1.5817	3.11075		veh WT	veh homo	dex WT	dex homo		veh WT	veh homo	dex WT	dex homo
Fga	-1.98515	3.02899		1.1	2.4	0.93	2.61		1.06	2.62	1.04	3
Atp5po	-1.69001	2.98026		0.97	2.7	0.85	2.66		1.47	3.2	1.22	2.5
Bhmt	-0.926071	2.93289		0.69	2.06	0.98	2.09		0.65	2.1	1.31	1.84
Myh9	-7.50906	2.92644		0.89	1.84	1.03	2.46		1.13	2.1	1.24	2.1
Slc25a5	-1.54682	2.87294		0.86	2.23	0.94	1.54		1.1	2.54	1.23	2.19
Dcxr	-2.88986	2.77526		0.94	2.43	0.8	2.05		1.14	2.59	1.11	2.64
Vdac1	-3.26176	2.6518
Ces1f	-2.01298	2.62439
Aldh1b1	-0.665779	2.61128		Suppl Fig 3C		IP experiment			nuclear/cytoplasmic GR
Hmgcs2	-1.57689	2.59976			hepatocytes	homo	WT		veh WT	veh homo	dex WT	dex homo		luciferase experiment
Eef1g	-4.34341	2.53559				0.12	1.04		1.19	2.19	1.06	2.97		wt	het	homo	wt + dex	het + dex	homo + dex
Ahcy	-2.11252	2.52136				0.08	1.24		1.25	2.78	0.92	2.69		1.03555	1.45547	1.68104	23.138	23.0524	46.5505
Gsta3	-1.71005	2.51645				0.1	1.08		0.81	2.29	0.93	2.39		0.908557	1.36183	1.80225	22.1042	27.4696	45.4684
Tuba1b	-1.63598	2.37938							0.96	2.29	0.98	2.57		1.00476	1.51607	2.13624	20.6152	28.647	45.7969
Cyb5a	-4.11853	2.28631							0.98	2.86	0.9	2.48
Slc27a2	-3.82579	2.22983							1.41	2.5	1.05	3.01
Rpl15	-2.20398	2.2238
Hspd1	-1.34159	2.21282		Suppl Fig 3E
Pcbd1	-4.24717	2.20873		bp from motif center	R24K-WT			R24K-homo
Etfb	-1.39324	2.20324		-500	5.16e-05	0	4.57e-05	1.52e-05	0	0
Rpl7a	-1.55941	2.19851		-490	6.45e-05	0	4.57e-05	0	9.26e-05	7.62e-05
Mat1a	-2.12235	2.16599		-480	2.58e-05	9.03e-05	7.62e-05	3.05e-05	0.00013224	0.00015249
Idh2	-2.33179	2.15309		-470	6.45e-05	2.58e-05	4.57e-05	6.1e-05	0.00010579	0.00012199
Slc25a13	-2.60108	2.12283		-460	1.29e-05	2.58e-05	4.57e-05	6.1e-05	0.00010579	7.62e-05
Lap3	-2.4541	2.11361		-450	2.58e-05	7.74e-05	4.57e-05	3.05e-05	0.00013224	9.15e-05
Acads	-1.76553	2.09556		-440	0.00011604	0	9.15e-05	3.05e-05	5.29e-05	6.1e-05
Ebp	-3.61353	2.08262		-430	1.29e-05	3.87e-05	1.52e-05	4.57e-05	0.00015869	0.00018298
Mup11	-3.6241	2.06915		-420	0.00015472	0.00011604	4.57e-05	6.1e-05	7.93e-05	9.15e-05
Hpd	-2.47191	2.06662		-410	3.87e-05	6.45e-05	4.57e-05	4.57e-05	0.00010579	9.15e-05
Hspe1	-2.12486	2.06324		-400	1.29e-05	7.74e-05	4.57e-05	7.62e-05	5.29e-05	3.05e-05
Apoa1	-4.02532	2.05152		-390	2.58e-05	2.58e-05	3.05e-05	1.52e-05	0.00015869	0.00012199
Ftl1	-3.55582	2.04521		-380	2.58e-05	0	3.05e-05	4.57e-05	7.93e-05	7.62e-05
Abcd3	-3.55336	2.03958		-370	3.87e-05	3.87e-05	6.1e-05	3.05e-05	6.61e-05	4.57e-05
Atp5f1a	-2.01757	2.02889		-360	7.74e-05	5.16e-05	3.05e-05	4.57e-05	0.00015869	0.00013724
Rps16	-1.81996	2.00046		-350	9.03e-05	5.16e-05	6.1e-05	6.1e-05	7.93e-05	9.15e-05
Ldha	-2.31068	1.98457		-340	9.03e-05	7.74e-05	0.00013724	6.1e-05	0.00013224	0.00015249
Rplp0	-3.4363	1.97845		-330	7.74e-05	9.03e-05	1.52e-05	6.1e-05	0.00017191	0.00019823
Cyb5r3	-4.31529	1.94059		-320	6.45e-05	7.74e-05	3.05e-05	4.57e-05	6.61e-05	4.57e-05
Mdh2	-2.28136	1.92998		-310	3.87e-05	7.74e-05	3.05e-05	3.05e-05	7.93e-05	6.1e-05
Acadm	-3.28819	1.92492		-300	5.16e-05	5.16e-05	4.57e-05	1.52e-05	2.64e-05	3.05e-05
Hadha	-2.31199	1.92313		-290	7.74e-05	5.16e-05	1.52e-05	1.52e-05	0.00010579	0.00012199
Psmd2	-3.33914	1.92164		-280	1.29e-05	6.45e-05	4.57e-05	6.1e-05	2.64e-05	0
Rpl22	-3.92979	1.91066		-270	2.58e-05	3.87e-05	0	1.52e-05	7.93e-05	9.15e-05
Fabp1	-1.07122	1.90925		-260	3.87e-05	2.58e-05	6.1e-05	1.52e-05	0	0
Glul	-0.962376	1.90673		-250	3.87e-05	2.58e-05	0	0	0.00011902	0.00012199
Park7	-3.30743	1.90267		-240	5.16e-05	3.87e-05	4.57e-05	6.1e-05	2.64e-05	3.05e-05
Hsd17b4	-3.31183	1.89987		-230	5.16e-05	5.16e-05	7.62e-05	6.1e-05	0.00011902	7.62e-05
Entpd5	-2.30101	1.89696		-220	6.45e-05	5.16e-05	9.15e-05	0	0.00018514	0.00021348
Ass1	-1.88143	1.89593		-210	5.16e-05	6.45e-05	7.62e-05	0.00015249	0.00015869	0.00012199
Amdhd1	-2.28476	1.88417		-200	7.74e-05	6.45e-05	3.05e-05	4.57e-05	0.00015869	0.00018298
Slc27a5	-3.75951	1.8516		-190	6.45e-05	5.16e-05	0.00010674	6.1e-05	0.00010579	6.1e-05
Dhrs1	-2.45205	1.84231		-180	7.74e-05	5.16e-05	0.00010674	4.57e-05	0.00023803	0.00024398
Cbs	-4.31687	1.84074		-170	9.03e-05	7.74e-05	6.1e-05	7.62e-05	0.00017191	0.00019823
Phb2	-2.12853	1.8333		-160	6.45e-05	9.03e-05	4.57e-05	0.00012199	0.00013224	0.00012199
Fasn	-2.48665	1.83008		-150	6.45e-05	0.00010315	3.05e-05	6.1e-05	5.29e-05	6.1e-05
Acly	-2.72493	1.82506		-140	2.58e-05	6.45e-05	4.57e-05	1.52e-05	7.93e-05	9.15e-05
Uox	-3.52206	1.81696		-130	6.45e-05	3.87e-05	3.05e-05	4.57e-05	7.93e-05	6.1e-05
Hspa8	-2.27257	1.81634		-120	2.58e-05	5.16e-05	4.57e-05	4.57e-05	7.93e-05	6.1e-05
Dlst	-2.54283	1.80549		-110	0.00011604	5.16e-05	6.1e-05	1.52e-05	0.00013224	0.00012199
Cbr1	-2.49439	1.80535		-100	3.87e-05	9.03e-05	0.00010674	6.1e-05	0.00018514	0.00018298
Hibadh	-2.18745	1.7805		-90	9.03e-05	0.00010315	7.62e-05	0.00012199	0.00019836	0.00019823
Pbld1	-5.00225	1.775		-80	5.16e-05	6.45e-05	0.00010674	6.1e-05	0.00019836	0.00016773
Tpi1	-1.61963	1.76477		-70	0.00018051	3.87e-05	0.00012199	9.15e-05	0.00019836	0.00019823
Ywhae	-2.62104	1.74853		-60	0.00015472	0.00012893	9.15e-05	0.00013724	0.00022481	0.00019823
Otc	-2.03181	1.74606		-50	0.0001934	0.00016761	0.00018298	7.62e-05	0.00023803	0.00027447
Rps2	-1.10927	1.72324		-40	0.00033522	0.00015472	0.00033547	0.00015249	0.00029093	0.00033547
Sds	-2.68774	1.71622		-30	0.00041258	0.00021919	0.00027447	0.00018298	0.0006083	0.00064044
Acsf2	-2.30814	1.71592		-20	0.0003739	0.00042548	0.00036597	0.00038121	0.00067442	0.00068618
Acad11	-4.78816	1.71195		-10	0.00050284	0.00036101	0.00062519	0.00045746	0.00074054	0.00079292
Acadl	-4.00832	1.70416		0	0.00047705	0.00045126	0.00047271	0.00102165	0.00115049	0.00129613
Scp2	-4.30813	1.6964		10	0.00036101	0.0005673	0.00057944	0.00074718	0.00091246	0.00096066
Decr1	-2.87621	1.69485		20	0.00021919	0.00034812	0.00027447	0.00024398	0.00107115	0.00114364
Pdia5	-2.98185	1.68694		30	0.00028365	0.0003868	0.00032022	0.00035072	0.00047606	0.00051845
Acsl1	-3.43316	1.68454		40	0.00025786	0.00024497	0.00018298	0.00018298	0.00044962	0.0005032
Cpt1a	-4.52042	1.68359		50	0.00014183	0.00020629	0.00010674	0.00010674	0.0003835	0.00038121
Hist2h2aa1; Hist2h2aa2	-2.29592	1.68097		60	0.00015472	0.00021919	0.00019823	0.00018298	0.00025126	0.00028972
H2az1	-2.29592	1.68097		70	0.00010315	0.00011604	0.00010674	0.00010674	0.00034382	0.00033547
Abat	-3.47249	1.67809		80	5.16e-05	0.00018051	6.1e-05	4.57e-05	0.00019836	0.00019823
H4c1	-1.87364	1.67075		90	9.03e-05	5.16e-05	9.15e-05	9.15e-05	7.93e-05	9.15e-05
Psma3	-1.91458	1.66005		100	6.45e-05	7.74e-05	0.00015249	0.00010674	0.00026448	0.00021348
Ftcd	-2.41909	1.65955		110	2.58e-05	7.74e-05	3.05e-05	3.05e-05	0.00025126	0.00025923
Acaa2	-1.45958	1.65814		120	9.03e-05	6.45e-05	4.57e-05	4.57e-05	5.29e-05	3.05e-05
Rps18	-2.0601	1.64812		130	0.00010315	5.16e-05	9.15e-05	9.15e-05	0.00013224	0.00012199
Grhpr	-1.94116	1.64669		140	0.00011604	0.00011604	4.57e-05	4.57e-05	0.00011902	0.00013724
Aldh1a1	-0.819277	1.63545		150	3.87e-05	2.58e-05	0.00010674	6.1e-05	0.00010579	0.00012199
Rpl28	-1.34589	1.62179		160	6.45e-05	0.00012893	6.1e-05	6.1e-05	0.00025126	0.00022873
Slc4a1	-2.93923	1.61924		170	7.74e-05	5.16e-05	7.62e-05	7.62e-05	0.00011902	0.00010674
Hbb-b2	-1.32207	1.61408		180	5.16e-05	5.16e-05	7.62e-05	4.57e-05	7.93e-05	9.15e-05
Cth	-1.71202	1.61328		190	0.00011604	7.74e-05	6.1e-05	6.1e-05	0.00011902	0.00013724
Anxa5	-1.86774	1.61111		200	1.29e-05	7.74e-05	6.1e-05	6.1e-05	0.00013224	0.00015249
Hadhb	-1.88164	1.60738		210	2.58e-05	6.45e-05	7.62e-05	7.62e-05	0.00014546	0.00012199
Tpm3	-4.3978	1.60145		220	2.58e-05	1.29e-05	7.62e-05	7.62e-05	0.00013224	0.00012199
Gstm1	-1.17049	1.59754		230	5.16e-05	3.87e-05	3.05e-05	3.05e-05	0.00013224	0.00015249
Acta2	-2.11463	1.5945		240	0.00010315	3.87e-05	1.52e-05	1.52e-05	0.00017191	9.15e-05
Acox1	-2.35266	1.59003		250	2.58e-05	3.87e-05	6.1e-05	3.05e-05	0	0
Akr1a1	-2.9241	1.58739		260	7.74e-05	9.03e-05	7.62e-05	6.1e-05	0.00014546	0.00013724
Atp5pb	-2.26286	1.58095		270	5.16e-05	1.29e-05	6.1e-05	6.1e-05	0.00014546	0.00016773
Slc25a12	-3.47768	1.5749		280	3.87e-05	9.03e-05	9.15e-05	7.62e-05	0.00013224	9.15e-05
Rpsa	-1.1319	1.56915		290	5.16e-05	6.45e-05	7.62e-05	7.62e-05	0.00021158	0.00024398
Rpl27	-3.22445	1.56578		300	3.87e-05	1.29e-05	4.57e-05	4.57e-05	0.00013224	9.15e-05
Urah	-1.47494	1.56116		310	0	6.45e-05	4.57e-05	4.57e-05	0.00015869	0.00015249
Gcdh	-4.78633	1.5582		320	3.87e-05	1.29e-05	6.1e-05	6.1e-05	5.29e-05	3.05e-05
Pon1	-2.7866	1.5558		330	7.74e-05	3.87e-05	4.57e-05	4.57e-05	0.00018514	0.00012199
Slc25a20	-2.16572	1.55128		340	5.16e-05	2.58e-05	4.57e-05	4.57e-05	0.00010579	0.00012199
Pck1	-1.74938	1.53137		350	7.74e-05	0.00010315	4.57e-05	3.05e-05	5.29e-05	6.1e-05
Hacl1	-2.92217	1.52951		360	7.74e-05	2.58e-05	3.05e-05	3.05e-05	0.00010579	0.00012199
HSP90	-2.90178	2.14573		370	0	9.03e-05	4.57e-05	4.57e-05	6.61e-05	7.62e-05
Echs1	-2.83875	1.51957		380	2.58e-05	5.16e-05	9.15e-05	9.15e-05	0.00013224	0.00012199
Slc25a11	-0.939739	1.51423		390	5.16e-05	2.58e-05	3.05e-05	3.05e-05	0.00010579	0.00012199
Uqcrfs1	-2.72596	1.50004		400	9.03e-05	3.87e-05	9.15e-05	7.62e-05	0.00010579	9.15e-05
Chchd3	-3.60999	1.49669		410	6.45e-05	6.45e-05	9.15e-05	0.00010674	0.00015869	0.00015249
Rpl7	-4.35473	1.46948		420	7.74e-05	9.03e-05	0.00010674	0.00010674	0.00022481	0.00025923
Prdx1	-2.00863	1.46279		430	0.00010315	3.87e-05	6.1e-05	6.1e-05	0.00013224	0.00015249
Shmt2	-2.40221	1.46243		440	0.00010315	7.74e-05	3.05e-05	3.05e-05	7.93e-05	9.15e-05
Rpl13	-3.60037	1.45811		450	5.16e-05	0.00010315	4.57e-05	3.05e-05	5.29e-05	6.1e-05
Hoga1	-1.55415	1.458		460	2.58e-05	9.03e-05	9.15e-05	9.15e-05	0.00015869	0.00018298
Eef1a1	-1.21016	1.45368		470	3.87e-05	5.16e-05	1.52e-05	1.52e-05	7.93e-05	9.15e-05
Rpl23	-2.02865	1.45347		480	5.16e-05	2.58e-05	4.57e-05	3.05e-05	7.93e-05	3.05e-05
Txn	-1.7319	1.44278		490	0	6.45e-05	0	0	7.93e-05	9.15e-05
Ca1	-2.64155	1.43859		500	0	1.29e-05	0	0	0	0
Rgn	-1.9015	1.42856
Tgm2	-4.21956	1.42559		Suppl Fig 3G
Ugt2b17	-3.16993	1.42269		WT	homo
Echdc3	-2.68257	1.42262		6143	12193
Ivd	-2.02664	1.41961		16566	20549
Cps1	-1.43316	1.40681		10388	16382
Cat	-1.79103	1.40374
Atp5mf	-4.47508	1.40247		Suppl Fig 3H
Nipsnap1	-2.34063	1.40044			R24K-WT			R24K-homo
Pzp	-2.21121	1.39525		5UTR	4.474	4.496	5.719	4.536	4.601	4.772
Pdia3	-1.95362	1.39024		Promoter	5.032	5.353	5.362	5.053	5.434	5.11
Rps14	-2.21075	1.38471		Exon	0.83	1.322	1.542	1.002	1.094	1.369
Rida	-1.63901	1.37373		Intron	-0.013	-0.527	-0.812	-0.308	-0.482	-0.243
Fmo3	-2.92019	1.37106		3UTR	-0.345	-0.058	0.115	0.137	0.414	-0.132
Got2	-2.22926	1.35686		Intergenic	-1.475	-1.73	-2.068	-1.227	-1.846	-1.35
Acat1	-1.54203	1.35005
Akr7a2	-2.75916	1.35004		Suppl Fig 3I
Fmo5	-2.07982	1.34353			avg_CPM	log2_fc_homoVSwt	pval
Got1	-2.09287	1.33712		Hpgd	108.94	-0.603611	0.00077281
Fah	-2.05655	1.33103		Gm13453	0.193413	#DIV/0!	0.0010164
Mccc2	-2.66334	1.3268		Gm10053	69.5217	-0.30051	0.00127478
Ugt2a3	-2.81831	1.31832		Dennd2d	5.73282	0.551426	0.00139239
Gsta1	-2.81762	1.31653		Rdm1	9.71363	-0.42969	0.00168107
Alb	-1.78042	1.31413		Ces1b	84.1173	-0.667496	0.00172584
Aifm1	-0.961723	1.30982		Pgm2	126.865	0.169443	0.00177249
Atp5f1c	-1.05967	1.30957		Ccndbp1	16.3435	0.221004	0.00180318
Rps20	-5.0648	1.30208		Camk2b	4.93299	2.15777	0.00219458
Rdh7	-2.17566	1.30181		Gm13784	0.425321	1.71519	0.00244039
Hsd17b6	-2.57487	1.29592		Tmem178	0.456975	1.30584	0.00257102
Mdh1	-1.71498	1.29581		Large2	0.79419	1.2386	0.00294229
Sardh	-1.8412	1.28164		Rundc3a	9.46367	0.309004	0.00322044
Atp5me	-2.6458	1.27813		Bin3	10.3657	0.393048	0.00339565
Vcp	-2.85	1.26801		Scn2b	0.0937044	0.690436	0.00342225
Atp5f1b	-1.82236	1.26697		Pygo1	0.277884	1.09098	0.00348372
Hspa9	-1.71918	1.26284		Man2b2	32.3643	0.300816	0.00355806
Aldob	-1.56341	1.2605		Csn3	0.0511055	#NUM!	0.00391072
Cs	-3.53688	1.26024		Ccdc7b	0.0443498	#DIV/0!	0.00403978
Arg1	-3.361	1.24677		Adck2	9.76676	0.755347	0.00404102
Rpl34	-3.7148	1.24091		Gm9655	0.0260093	#DIV/0!	0.00416818
Pc	-2.18264	1.23962		Chrdl2	0.0728581	-2.41801	0.00456419
Rpl8	-1.93632	1.23962		Rab42	0.147243	#DIV/0!	0.00486153
Inmt	-3.3147	1.22741		Nrtn	1.21109	1.25464	0.00494967
Fbp1	-2.76799	1.22683		Ube2l6	63.0496	0.320611	0.00499447
Pgam1	-3.52482	1.22599		Spry4	2.53518	-1.31441	0.00500148
Pklr	-1.84966	1.21371		Copz1	113.67	0.22547	0.00529426
Rps9	-2.52394	1.2094		Apobec3	12.3627	1.05557	0.00535035
Aco1	-3.41684	1.20859		Gm9733	0.0648098	#DIV/0!	0.00538205
Rpl14	-1.91404	1.2065		Gm20726	0.208669	6.11771	0.00576415
Eef1d	-2.87512	1.20372		Gm17995	0.080735	#DIV/0!	0.00593861
Hspa5	-2.12745	1.19544		Slc35e2	17.5254	0.323971	0.00641543
Ndufs2	-3.86096	1.19091		Tdo2	582.73	-0.979324	0.00645875
Rpl19	-2.23981	1.18475		Ccdc78	0.326118	-1.11021	0.00665115
Pgrmc1	-2.42492	1.18052		Ophn1	1.17724	1.18858	0.00684209
Hsp90b1	-2.57857	1.17616		Cdkn2aipnl	9.23196	0.20974	0.00745123
Rpl10l	-2.89724	1.17295		Ugt2b35	55.2012	-0.704701	0.00760914
Cct3	-3.04963	1.17235		Ptrhd1	1.35637	0.421846	0.00793157
Aldh4a1	-1.14591	1.171		3110035E14Rik	0.034245	2.20244	0.00800872
Ndufs1	-1.8722	1.16912		Ighv1-54	0.140356	#DIV/0!	0.00813358
Ephx2	-1.62178	1.16677		Gm45233	3.67818	-0.515538	0.00813393
Gapdh	-1.23142	1.16403		Ccdc30	4.13537	-0.675579	0.00827599
Pecr	-2.22133	1.16209		AA467197	0.0404022	#NUM!	0.00871209
Chdh	-1.39353	1.14747		RP23-101F14.3	0.0404022	#NUM!	0.00871209
H2bc11; H2bc13; H2bc15; H2bc7	-1.32127	1.14035		Nkrf	1.59154	-0.409399	0.00878984
Mttp	-2.95765	1.13608		Abhd4	25.7708	0.309632	0.0088464
Slco1b2	-2.3978	1.12629		Gm8172	0.162782	0.801731	0.00897547
Aldh2	-0.942839	1.12601		Ces1g	174.699	-0.566051	0.00904401
Slc25a3	-2.22964	1.12565		2210016F16Rik	14.0508	0.200271	0.00905191
Ces1d	-0.988468	1.12264		Cxx1c	4.8691	0.601314	0.00925066
Glud1	-1.8989	1.12163		Ugt2b5	511.981	-0.364256	0.00963004
Pdia4	-2.57344	1.10503		Gm43587	16.152	-0.810407	0.0096473
Uqcrc2	-1.60264	1.10343		Akr1c6	921.475	-0.515045	0.00974991
Lgals9	-1.39981	1.1013		Pdcd5-ps	4.16539	-4.91975	0.00979939
Eif4a1	-1.97707	1.09765		Cdh11	0.0356704	-1.67382	0.00985824
Aldh1l1	-1.65663	1.09224		Acsf3	19.5398	0.217504	0.00996558
Tkfc	-2.14524	1.08025		Btd	56.2029	0.305563	0.0101589
Ehhadh	-2.64309	1.07875		Klf11	2.57327	0.725496	0.0102704
Dbt	-1.41811	1.06819		Mrps15	37.0352	0.1467	0.010385
Aldh1a7	-0.599557	1.06788		Lgals9	550.256	0.302344	0.0103992
Sucla2	-1.57126	1.06342		Smox	4.02393	0.716276	0.0105769
Ywhaz	-3.24894	1.06087		Cyp1a2	423.732	-0.788571	0.0107024
Acat2	-1.03481	1.05899		F13b	138.962	-0.183645	0.0108382
P4hb	-2.32485	1.0556		Raet1d	12.055	0.396034	0.0110506
Rpl6	-3.30159	1.05411		Acot6	0.544343	0.591112	0.0111623
Hsd17b8	-3.24565	1.05328		Gm19963	0.0246864	#NUM!	0.0112678
Rps6	-2.54288	1.05271		Dync2li1	0.657687	-0.556142	0.0112801
Rpl11	-3.24489	1.05154		Gm15739	0.0381391	#NUM!	0.0116675
Cyp2c40	-2.19718	1.04293		Tas1r3	0.183791	-1.39926	0.0117669
Ran	-1.46015	1.03869		Coq9	84.7485	0.148361	0.0118128
Cox5a	-1.82892	1.03434		Gnb5	0.518911	1.68062	0.011843
Tubb4b	-4.854	1.03412		Gm13508	0.0442459	#NUM!	0.0118513
Idh1	-1.53141	1.02629		Mup-ps26	0.239985	#NUM!	0.0124551
Sult1a1	-3.37573	1.02222		Mup-ps29	0.239985	#NUM!	0.0124551
Rps19	-2.83467	1.02086		B3gnt5	0.0803177	-2.3431	0.0125261
Pcbp2	-1.99277	1.015		Prr18	0.177065	-1.44691	0.0125576
Lmna	-3.22805	1.01383		Spa17	1.33246	-1.00317	0.0127783
Ndufa4	-1.18186	1.00555		Gm14429	0.0566925	2.17262	0.0128454
Suclg2	-2.08591	1.00257		Tsc22d4	18.9861	0.67204	0.0130318
Sord	-0.669819	1.00244		Gm29397	0.512963	2.85633	0.0131318
Hacd2	-1.94969	1.00132		Pi4kb	24.8704	0.250536	0.0131337
Etfa	-2.13864	0.994163		Eva1b	6.90615	0.302266	0.0131574
Cyp27a1	-1.52022	0.988604		Tiprl	15.5187	-0.300907	0.0133384
C3	-2.96901	0.984254		Phyh	1147.67	-0.355394	0.013551
Ywhab	-2.67694	0.982804		Slc27a4	11.607	0.213227	0.0136834
Etfdh	-3.0054	0.981815		Pusl1	9.13658	0.385241	0.0137812
Comt	-2.96532	0.976506		Pitrm1	14.3167	0.143426	0.0138177
Rpl13a	-4.0505	0.974248		Wdr78	0.395639	-1.28395	0.0141367
Shmt1	-1.94236	0.971399		Traf3ip3	1.54333	1.14619	0.0142019
Gstz1	-2.09574	0.96637		Cela1	17.7995	-0.789699	0.0144089
Itgb1	-2.31615	0.965426		Gm37116	2.11385	#DIV/0!	0.0146008
Cltc	-2.31776	0.963647		Gm2214	0.163043	#NUM!	0.0146187
Tf	-2.30751	0.961833		Gm10172	0.249844	2.9487	0.0146399
Ywhag	-2.7277	0.958313		Pnpla7	86.9459	0.662699	0.0148711
Slc10a1	-3.55827	0.957699		Btbd6	8.26101	0.272834	0.0149418
Mcoln2	-1.9222	0.95064		Cfap54	0.206509	-1.05408	0.0151663
Rps4x	-2.69655	0.942412		Txndc9	28.9758	-0.262567	0.0151985
Sod1	-2.01657	0.938863		Arl2bp	5.78833	0.662692	0.0152034
Hsp90aa1	-2.66715	0.936634		Pam	12.2104	0.397467	0.015222
Slc25a22	-1.9563	0.931449		Smoc2	2.50263	0.534195	0.015317
Hba	-1.18614	0.929473		Plpp3	86.7128	0.389425	0.0154224
Coq9	-2.29572	0.92714		Faap20	12.9372	0.363979	0.0155527
Psmb6	-1.73546	0.92631		Sytl3	0.0866127	-1.20915	0.0155954
Hsd11b1	-2.2139	0.918594		Foxo1	6.47553	-0.613132	0.0156633
Agmat	-4.5509	0.916319		Card14	0.142627	1.70809	0.0161435
Ndufa6	-2.05923	0.913814		Tdrd5	0.0356807	-3.40861	0.0161866
Cyp2d10	-2.64155	0.912131		Gm5177	0.102512	1.78636	0.0162417
Gnmt	-1.68735	0.91094		Dhdds	11.3421	0.186723	0.0163935
Gpd1	-3.47774	0.903985		2610524H06Rik	0.784357	0.749468	0.0165889
Rpl23a	-3.65249	0.901818		Bri3bp	10.4458	0.251254	0.0166698
Ndufa12	-3.33819	0.898436		Cacna2d1	0.356547	0.31511	0.0168423
H1-3	-0.600558	0.895072		Dnaaf2	2.21373	0.491614	0.0169875
Rpl31	-1.82119	0.893323		Smim20	32.3975	0.298839	0.0172429
Por	-1.95833	0.891601		Erich2	0.0173463	#NUM!	0.0173725
Psma6	-2.62761	0.885778		Prpsap1	47.2167	0.230099	0.0174712
Pbld2	-4.77716	0.883413		Gdpd5	0.655397	0.510604	0.0176612
Immt	-3.43696	0.881483		Tspan31	187.388	0.24785	0.0180245
Cyp2a5	-2.06046	0.879916		Nipal1	9.64411	0.60108	0.0181372
Dhrs4	-3.0009	0.877033		Htr1b	0.0336057	2.59759	0.0183095
Gckr	-2.26604	0.873449		Cyp2s1	0.609543	-0.758258	0.0185628
Adh1	-1.54814	0.867861		Rps12-ps9	3.24031	-0.590292	0.0186858
Aadac	-2.19333	0.860787		Mtus2	1.75515	-0.907044	0.0187471
Mthfd1	-1.91363	0.860447		Plk5	1.15699	0.823242	0.018867
Qdpr	-1.84318	0.856635		Sms	3.3272	0.406333	0.0190724
Agxt	-2.36097	0.848836		Nat9	29.5923	0.184269	0.0193407
Prdx6	-3.60443	0.845063		Bhlhe40	61.1914	1.01361	0.019862
Tmem256	-2.24793	0.841925		Postn	7.03158	-0.60681	0.0200508
Aldh3a2	-1.95876	0.841006		Mvp	21.8199	0.387557	0.0201819
Cyp2c29	-1.79614	0.839726		Dyrk3	0.805767	-0.820065	0.0202713
Cyp2b10	-2.23726	0.823804		Myo1d	5.75553	0.400292	0.0203119
Prdx3	-2.56316	0.822559		Lhx6	1.8423	1.45619	0.0203329
Ighm	-1.38585	0.821505		Haus7	12.34	0.234883	0.0203658
Acadvl	-2.56241	0.819582		Rsu1	20.6976	0.282875	0.0203848
Akr1c6	-1.86015	0.816167		Acsbg2	0.0227495	2.58342	0.020541
Rpl12	-1.42333	0.813805		Nrxn1	2.34195	0.98571	0.0210224
Hadh	-1.20835	0.807857		Siva1	7.15117	0.250426	0.0210904
Ak2	-0.993058	0.806026		Rbmx2	0.879618	0.960542	0.0212122
Ttr	-0.724528	0.803353		Ugt2a3	164.215	-0.292089	0.0218764
Tln1	-2.22342	0.800814		Itgb5	34.2716	0.38415	0.021939
Rpl3	-2.95482	0.796833		Hmbs	44.42	0.285387	0.0220386
Pah	-3.37051	0.794478		Ttc27	4.59383	0.201518	0.0225486
Eno1	-1.89461	0.793972		Pcsk9	38.2287	0.254149	0.022815
Gnb4	-2.21723	0.790712		Gm21320	17341.1	-0.856748	0.0229265
Rrbp1	-2.05242	0.789568		2310057M21Rik	1.59224	-0.795887	0.0230219
Tufm	-1.7294	0.789473		Mx1	2.20226	1.1907	0.0230229
Hint2	-3.49953	0.783727		Max	23.2695	0.33975	0.0230231
Cyp2f2	-2.95398	0.783309		Gng7	0.466395	0.480618	0.0230915
Pabpc1	-1.66448	0.780421		Gipc3	0.308717	0.866156	0.0232663
Pdhb	-3.02444	0.777748		Calb1	0.146354	-2.70403	0.0234503
Ldhd	-2.56071	0.770241		Pim2	2.72602	0.400275	0.0235679
Rpl35	-3.52168	0.752471		4930544D05Rik	0.145277	2.76701	0.0235968
Tuba4a	-3.0054	0.748173		Ctns	10.9902	0.23498	0.0236069
Slc25a1	-2.54597	0.747066		Azgp1	1306.91	-0.214728	0.023693
Ugt1a1	-3.25329	0.735177		Efna5	1.3845	0.686051	0.0237258
Ephx1	-2.42492	0.730985		Siah2	11.9953	0.371776	0.0239201
Eef2	-1.8825	0.730417		Map2k6	3.00435	-0.731901	0.0240202
Hsd17b13	-4.82069	0.729495		Mttp	119.041	0.493252	0.0240518
H1-2	-0.49545	0.720786		Gm7729	0.222709	2.91883	0.0243774
Asl	-2.05713	0.72027		Gm12903	0.202411	-1.80632	0.0244117
Rpn2	-3.7666	0.720039		Stambp	8.82625	0.432871	0.0245854
Agxt2	-1.68806	0.717723		4930404N11Rik	0.131715	2.31915	0.0246599
Cox4i1	-1.89208	0.717499		Adamtsl1	0.927416	0.845332	0.0247345
Aldh7a1	-3.80907	0.715452		Nr2c1	5.98691	0.423275	0.0247828
Rpl26	-2.17423	0.712708		Borcs8	25.5387	0.285081	0.0251926
Cyp4a14	-3.82934	0.712578		Corin	0.554728	1.75455	0.025221
Cct8	-2.81352	0.711691		Arhgap10	1.16217	0.469431	0.0252832
Cpt2	-1.31272	0.707151		Mapre3	29.7061	0.425049	0.0254473
Acsl5	-2.89922	0.706092		9330182L06Rik	0.252043	0.708589	0.0255477
Ugt1a9	-3.42105	0.700569		Hgfac	278.596	0.613786	0.0257899
Rps25	-2.94994	0.700466		Zfp69	0.887495	1.31485	0.0258121
Ces1	-0.871323	0.685074		Maged2	5.07649	0.434754	0.0259406
Snd1	-2.18411	0.683826		Nek5	0.211047	1.17737	0.0259658
Atp5f1d	-2.14513	0.681587		Shcbp1l	0.04456	2.07345	0.0259874
H1-4	-0.500304	0.677982		Agtr1a	59.0777	0.259496	0.0262907
Aass	-2.05195	0.677463		Eomes	0.0578795	-2.01566	0.0263961
Ugt1a6	-3.28442	0.676736		Pla2g12a	10.9498	-0.600235	0.0264983
Psmb7	-2.64847	0.674536		Nudt12	29.0998	0.198688	0.0265108
Fh	-3.98732	0.674301		Aldh3b3	2.83231	1.09752	0.0265983
Cyp2d26	-2.87217	0.673886		Dusp4	0.532706	-1.03768	0.0266576
Rdh16	-2.23573	0.67345		Rgs7	0.112323	2.9608	0.0266609
Eef1b	-2.48929	0.665		Sult2a4	0.0999288	#DIV/0!	0.0267429
Gstm3	-2.11121	0.663627		Nmnat3	5.6951	0.399285	0.0267771
Pipox	-5.27463	0.659821		Ptk7	0.225436	-0.610413	0.0268127
Hal	-3.57451	0.659809		Rusc1	6.11789	0.603866	0.0269454
Dld	-2.2555	0.658094		Gm6741	9.75491	0.488249	0.0269607
Prdx2	-2.36644	0.648152		Ttc9	0.0205867	-3.1865	0.0270404
Ugp2	-1.54993	0.645752		Tprn	2.18322	0.258331	0.0271911
Magt1	-2.76129	0.640896		Kif16b	6.63727	0.282253	0.0272985
Acot4	-2.62059	0.637721		Ighg3	0.117566	#NUM!	0.0276593
Sec14l2	-1.95559	0.635744		CAAA01070179.2	0.262407	10.8299	0.0282931
Suox	-2.10721	0.630316		Tsc22d3	84.062	-0.884861	0.0284317
Dpp4	-1.51602	0.629397		Naga	24.8473	0.192388	0.0285823
Echdc2	-2.74846	0.624825		Ccnk	12.0816	0.250434	0.0287793
Col1a2	0.958006	0.624814		Rasgrp2	34.4352	0.830521	0.0290737
Actn4	-3.43652	0.621464		Ccdc130	6.66314	0.461242	0.029108
Rpl18a	-1.11423	0.613259		Rock2	5.46529	-0.378298	0.029128
Psma4	-1.48384	0.612061		Pcmtd2	29.0881	0.450234	0.0292311
Mtarc2	-1.92003	0.610805		Igkv14-126	0.38292	-2.40732	0.0293695
Psmc5	-2.73335	0.606509		Pik3r1	23.1173	-0.612175	0.0297144
Cyp2a12	-3.52607	0.602379		Gm14276	0.183837	2.43275	0.0297617
Kmo	-3.04323	0.599802		Adh6b	0.164278	-1.16795	0.029815
Tkt	-0.8587	0.598352		Ece1	127.191	0.32266	0.0300094
Ugdh	-3.41414	0.595938		Gm19089	1.67812	2.19875	0.030087
Tst	-2.46579	0.59106		Lat	0.765274	-0.92783	0.0302203
Pcbp1	-1.7852	0.583264		Gba	19.4089	0.291344	0.0302402
Ndufa5	-2.9486	0.575294		Dyrk1b	8.75401	0.441207	0.0303102
Slc25a15	-4.11603	0.574287		Hcst	1.77712	0.604934	0.0303161
Ndufa9	-2.1951	0.572824		Tm6sf2	50.526	0.588193	0.0304597
Des	-1.28902	0.567839		Tmem94	16.104	0.342174	0.0304795
Cct4	-2.94111	0.567154		Vps33a	11.2356	0.271218	0.0310519
Phb1	-1.35721	0.558492		Tom1l2	13.0793	0.626983	0.0313583
Ndufv1	-3.82426	0.557744		Gm2666	0.118737	2.78201	0.0314283
Rdh11	-2.93168	0.557119		Mup1	90.5619	-0.908001	0.0314562
Sdha	-2.73191	0.556088		Ccl11	0.116759	-1.41942	0.0320303
Rab15	-4.2817	0.552191		Prr36	0.390781	0.875121	0.0320983
Acot13	-0.948304	0.550071		Car3	1248.24	-0.420319	0.0321184
Rpn1	-1.76515	0.543937		Gm16061	0.11829	-1.6427	0.032196
Rpl10a	-1.14749	0.543744		Tsks	0.165661	2.39555	0.0322297
Ctsz	-1.82579	0.543381		Mcoln1	28.238	0.411027	0.0322376
Sec23a	-3.12598	0.543222		St7l	15.9284	-0.234454	0.0322495
Maob	-1.87911	0.542181		Upk3b	0.914546	-1.03467	0.0324176
Anxa6	-1.58976	0.538545		Phldb1	2.51158	0.934651	0.0325748
Atp11c	-1.58015	0.533284		Sri	34.1237	0.240451	0.0326018
Cox7a2	-1.54102	0.53271		Cul7	4.15007	0.496801	0.0331166
Ctsc	-1.48543	0.530081		Fam134b	42.0815	-0.560383	0.0332653
Acsm1	-1.7137	0.529377		Rbbp4	30.8202	-0.354223	0.033584
Pygl	-1.99025	0.524422		Myom3	0.155603	1.82843	0.0336082
H1-0	0.255531	0.521395		Jkamp	15.4114	0.230625	0.0336802
Cyp2b19	-1.41233	0.520339		Ube3a	12.3619	-0.275981	0.033871
Igkc	-0.892995	0.519024		1700001L19Rik	0.0491406	-2.68629	0.033983
H1-1	-0.287041	0.516262		Il7r	0.294947	-1.13514	0.033989
Rab11b	-0.726886	0.514106		Ints12	3.49276	0.52687	0.0339905
Cyp3a11	-2.08202	0.511425		Gm20159	2.49332	1.59649	0.0345702
Hdlbp	-2.35238	0.506133		Adgrg4	0.0845667	-1.6086	0.0346067
Blvrb	-2.3512	0.504973		Igkv6-20	0.569061	-2.22872	0.0347419
Fmo1	-3.56682	0.498554		Slc26a6	4.47067	0.880855	0.0347906
Rps15a	-3.41954	0.4967		Casc4	1.56078	-0.77727	0.0349071
Sec61a1	-1.88947	0.496695		Mpped2	0.476626	2.44277	0.0349745
Aldh6a1	-1.58229	0.491688		Chst14	1.27516	0.863255	0.0350181
Aldh9a1	-1.70926	0.489993		Trappc13	14.7039	-0.252529	0.0350578
Ces3a	-1.75236	0.486755		Dis3l2	5.88821	0.161384	0.0354482
Uroc1	-2.71194	0.482864		Fam198a	6.29604	1.31638	0.0354699
Cfl1	-1.38968	0.479399		Myrip	0.485822	-1.52314	0.0357739
Psma1	-1.15972	0.471008		Nagk	19.9497	0.318944	0.0361198
Gnas	-3.66221	0.468095		Frat1	2.4847	1.07876	0.0362493
Sptbn1	-1.51349	0.46001		Esr2	0.0952018	1.95476	0.0363288
Oat	-2.44493	0.453624		Tmem167-ps2	0.599866	#DIV/0!	0.0363378
Mpst	-2.12102	0.445556		Rnf126	23.2106	0.318545	0.0364555
Pgd	-2.1177	0.442688		Mrpl47	13.0517	-0.264425	0.0365391
Qprt	-1.49313	0.440837		Zfp64	5.36964	0.280982	0.0366662
Akr1c13	-1.82985	0.43995		Eif3l	53.1248	0.150621	0.0366711
Ppa1	-4.14405	0.437513		Cdk4	39.7645	0.143997	0.0367274
Rps3	-3.81523	0.435631		Wfdc3	0.195536	1.71929	0.036945
Atp1a1	-2.55582	0.433271		Acsl3	21.089	0.62275	0.0370679
Calr	-0.926046	0.415387		1700028J19Rik	0.419707	0.935982	0.0370856
Apoe	-1.89685	0.4117		Iqsec2	9.16846	0.654287	0.0373262
Aco2	-1.59016	0.407625		Amph	0.0405409	-3.6895	0.037357
Rps3a	-2.23458	0.404242		Fnta	29.664	0.12193	0.0374224
Nat8f2	-3.21801	0.401716		Gm6745	0.363407	1.83825	0.0374242
Cyp2e1	-1.8844	0.401703		Nasp	15.3483	-0.255127	0.0374613
Taldo1	-1.44042	0.394593		Zfp689	1.07946	0.709266	0.0375621
Dars1	-1.44222	0.394471		Il1a	3.44866	0.327775	0.0375984
Rps26	-1.13881	0.386505		Ddost	54.242	0.285641	0.037811
Dhcr7	-1.08815	0.385741		Gm12036	0.09628	#NUM!	0.0379275
Ca2	-0.851121	0.382318		Rgs12	4.16006	0.514027	0.0379421
Uqcrc1	-2.04621	0.381254		Gm16585	0.0788767	#NUM!	0.0383465
Selenbp1	-1.0316	0.379995		D730001G18Rik	0.0285169	#DIV/0!	0.038465
Gsta4	-1.84599	0.372559		Lrrc17	0.126708	0.935176	0.0385691
Mvp	-2.36667	0.347441		Gucd1	87.8684	0.306492	0.03872
Rab5c	-0.929791	0.334696		1700019A02Rik	0.0624803	#NUM!	0.0387491
Me1	-0.990239	0.323411		Prkce	3.5121	0.245053	0.0387668
Cct7	-0.822622	0.318573		Gm5898	0.126448	-1.46358	0.0392141
Ctsd	-0.87578	0.303968		Gm2287	0.0380906	#NUM!	0.0392765
Pgm1	-0.641655	0.301198		Plekhm1	5.9957	0.397619	0.0393722
Bsg	-0.978196	0.292814		Mov10	12.8084	0.510516	0.0397356
H1-5	-0.899626	0.281534		Itfg2	7.85929	0.577066	0.0398516
Aldh8a1	-1.89407	0.265124		Ccdc96	0.0673015	-1.21598	0.0398638
Ca3	-0.981808	0.260147		Tesk2	6.73053	-0.328106	0.0400157
Suclg1	-1.34293	0.253597		Rab11b	63.6913	0.208272	0.0400493
Rdx	-0.714741	0.245503		Olfr713	0.136303	-0.834549	0.0401578
Psma7	-0.897695	0.228644		4930578C19Rik	0.020623	#DIV/0!	0.0402285
Vim	-0.536781	0.217223		Ccdc149	0.548755	0.371587	0.0403487
Akr1d1	-0.695994	0.207053		Eif4e3	4.37418	-0.611133	0.0405164
Rps11	-0.872829	0.167965		Dip2a	1.2431	0.491891	0.0405518
Ugt3a2	-0.441075	0.149125		A930017M01Rik	0.0941692	2.97642	0.0406216
Hmgcl	-0.643087	0.141576		Dsg1b	0.0252895	-1.87026	0.0407
Atp5f1e	-0.767339	0.140662		Eif3j2	15.6842	-0.276353	0.0407602
Dlat	-0.417511	0.101312		Zfp114	0.211341	-0.747683	0.0411569
Pnp	-0.461959	0.09136		Zbed4-ps3	0.0161155	#DIV/0!	0.0411659
Ddt	-0.418313	0.077621		Lrp10	16.103	0.213771	0.0411959
				Gm5581	0.045876	#DIV/0!	0.0412723
CoIP validations				Xkr9	9.54354	-0.423344	0.0414272
liver	homo	WT		Cyp4v3	106.777	-0.334677	0.0415221
	0.09	0.98		Fmo5	157.445	-0.423274	0.041681
	0.1	1.14		Ssh1	3.65348	0.627479	0.0417845
	0.07	0.88		Map3k20	5.66311	0.433193	0.0418626
adipose	homo	WT		Bscl2	34.2359	0.313074	0.0419004
	0.52	1.02		Abcd3	217.192	0.127517	0.0419268
	0.42	1.08		C4b	503.195	0.45894	0.0420327
	0.5	0.91		Commd3	88.6303	0.172215	0.042066
kidney	homo	WT		Slc23a2	7.34423	0.336051	0.0423941
	0.28	0.85		Mfsd12	4.67266	0.525775	0.0424223
	0.31	1.15		H2-K2	12.85	0.965565	0.04243
	0.32	0.99		Terf1	9.49644	0.267842	0.0424505
				Gstk1	142.354	-0.105949	0.0426232
				Gm7008	0.329876	-1.59287	0.0429232
				Gm18635	1.7304	-1.41996	0.0432017
				Anpep	67.9543	0.205878	0.043418
				Pramel7	0.0721106	#NUM!	0.0435135
				Cyp8b1	170.431	0.6478	0.04359
				Ubl7	38.2143	0.254595	0.0436066
				Slc30a3	0.388817	-0.980218	0.0436779
				Mgl2	0.1179	1.68178	0.0437796
				Sap25	1.91478	1.16712	0.0438269
				Ces1a	0.140413	-1.38962	0.0440188
				Crmp1	0.104469	-1.96643	0.0440709
				Cenpo	2.56664	0.501548	0.0441208
				Rarb	2.17129	0.495004	0.0446822
				Esrra	20.3978	0.213615	0.0447753
				Enoph1	4.28048	0.420574	0.0447756
				Lyrm9	4.66727	-0.85227	0.045065
				Eif2ak3	5.37184	0.291281	0.0453298
				Cnnm1	0.101786	0.913607	0.045364
				Igkv1-110	3.31823	-3.01337	0.0455055
				D2hgdh	15.7371	0.0936127	0.045514
				Tfpi2	91.1652	0.637002	0.0457794
				Efnb3	0.0515065	1.04212	0.0458255
				Alox15	0.199556	-1.71107	0.0458454
				Tmem55b	22.9297	0.267614	0.0459519
				Dnajb4	18.3234	-0.334576	0.0460199
				Aldh3b2	0.120663	1.22204	0.0460819
				Cpn1	220.094	0.239468	0.0462681
				Rpl36-ps2	0.274898	#DIV/0!	0.0462983
				Lct	0.00845257	#NUM!	0.0464723
				Pak3	0.00637171	#NUM!	0.0464926
				Selenoo	45.7314	0.0899671	0.0464982
				Vwce	13.1096	0.524831	0.0465794
				Gm10130	0.329746	2.28029	0.0466713
				Anks1	5.53413	0.310632	0.0467074
				Taf12	13.4648	-0.145441	0.046788
				Ap2m1	132.458	0.195558	0.0468518
				Fam83g	0.928607	0.836271	0.0469001
				Bcl2l1	21.9162	-0.277412	0.0471229
				Rybp	5.58057	-0.35313	0.047191
				Unc119	6.5233	0.454764	0.047329
				Rassf8	16.3878	0.342273	0.0476628
				Gm6967	0.238431	3.03425	0.0478492
				Megf9	5.19113	-0.681266	0.0480268
				Dcaf4	2.49751	0.450365	0.0483842
				Spata24	2.59652	0.738417	0.0486304
				Gm7542	0.0985854	-2.44553	0.0487861
				Gm14239	0.0946995	#DIV/0!	0.0489911
				Raet1e	4.85117	1.00737	0.0490951
				Letmd1	13.7188	0.246718	0.0491579
				Dnmt3a	6.7228	0.652919	0.0491621
				Fam207a	23.2333	0.370706	0.0491695
				Fhad1	1.44199	-1.35545	0.0492197
				Rpf2	9.78747	0.304004	0.0492912
				Olfr845	0.0362065	-1.07709	0.0493439
				Sult1d1	121.713	-0.435838	0.0493502
				Prss35	0.0729402	1.83631	0.0494141
				Psmd12	53.427	-0.0932594	0.0494325
				Gm16285	0.536939	-1.70068	0.0494429
				Pex16	73.3706	0.291356	0.0496427
				Ccdc148	0.569977	0.95257	0.049724
				Olfm2	0.319339	1.65564	0.049889
				Pdf	17.2494	0.218637	0.0499658
				Scn4b	0.0637417	-1.57825	0.0499927
				Suppl Fig 3J
				WB			qPCR
				bhlhe40WT	bhlhe40KO		bhlhe40WT	bhlhe40KO
				0.882605	2.46194		1.09581	2.41144
				0.926347	2.61411		1.11682	5.9797
				1.01969	2.59946		1.01496	4.3902
				1.16197	2.61902		1.03608	4.39724
				0.951165	2.38801		0.929712	1.99237

## Sheet: Suppl Fig 4
Suppl Fig 3B
	ref/ref			ref/alt			alt/alt
Untreated	0.0419657	0.0420051	0.0709909	0.0538843	0.0630998	0.0868774	0.0734814	0.0560136	0.0662778
20 mins	5.27731	5.05717	4.44431	12.6826	18.2904	16.351	24.6512	20.1803	23.4092
40 mins	19.4274	19.6597	18.6233	24.2623	33.833	27.9272	42.821	40.2595	38.4203
60 mins	29.9411	31.9251	35.9226	42.6849	42.3516	43.7013	50.8653	48.9763	53.8691
120 mins	32.162	37.1511	43.633	49.6732	52.0991	49.2328	58.1363	56.6766	58.1226
Suppl Fig 3C
Oct4	ref/ref			ref/alt			alt/alt				nanog	ref/ref			ref/alt			alt/alt
hiPSC	0.954638	1.04536	0.944617	0.897743	1.10226	1.16578	0.950601	1.0494	0.913249		hiPSC	0.953339	1.04666	1.08329	0.883944	1.11606	0.774408	0.93477	1.06523	1.05701
DE	0.00026657	0.00016185	0.000221221	0.237106	0.227446	0.2082	0.0351006	0.0338317	0.0314229		DE	0.0734401	0.0569168	0.0692185	0.0698391	0.0480914	0.056207	0.00792676	0.00389384	0.00693861
IMH	0.00046054	0.0001227	0.000261725	0.0605253	0.0363362	0.0474937	0.00248659	0.00327607	0.00212714		IMH	0.00307127	0.00811451	0.00603484	0.0119545	0.0138077	0.0128042	0.00499139	0.00811035	0.00662987
MH	0.00010183	7.5824e-05	9.16445e-05	0.080207	0.0234041	0.0566509	0.0235232	0.0097616	0.0163325		MH	0.0541262	0.0723792	0.0566269	0.0353173	0.0404364	0.0388511	0.0109318	0.034238	0.0250233
sox17	ref/ref			ref/alt			alt/alt				foxa2	ref/ref			ref/alt			alt/alt
hiPSC	0.693737	1.30626	0.957307	0.578552	1.42145	1.06921	1.1218	0.878203	0.983621		hiPSC	0.876158	1.12384	0.756825	0.514401	1.4856	0.906978	1.33688	0.663117	1.10897
DE	5190.6	5871.75	3937.8	5537.65	5650.54	6376.44	5488.04	6764.24	6115.12		DE	4373.26	5904.07	5794.23	6588.96	4495.47	6223.95	3950.48	6465.56	4049.08
IMH	67.2185	40.7197	43.2023	57.7177	65.4439	54.2255	54.6714	104.126	88.6063		IMH	29.9912	99.9496	54.2146	872.229	1031.23	906.309	476.547	679.004	551.502
MH	67.2808	61.9462	66.2962	20.5499	27.7087	26.7548	52.7147	35.9924	46.3322		MH	19.3449	63.906	36.2647	549.886	623.58	546.799	545.477	213.711	396.744
afp	ref/ref			ref/alt			alt/alt				hnf1a	ref/ref			ref/alt			alt/alt
hiPSC	0.567443	1.43256	1.12439	1.1478	0.852198	1.01592	0.95386	1.04614	1.08106		hiPSC	0.991897	1.0081	1.12183	1.40647	0.593531	0.974535	0.928411	1.07159	1.00233
DE	57.8099	37.8244	45.0432	1.34169	2.35782	1.85966	0.279513	0.181469	0.230587		DE	120.757	127.304	128.953	0.197616	0.33609	0.296529	12.7177	23.5503	19.3359
IMH	410863	501660	445131	658257	448039	490619	357863	468827	410244		IMH	1675.46	1585.39	1770.33	1716.88	1042.37	1223.68	1235	1396.32	1386.48
MH	11688.8	18600.3	14869.1	63520.8	56797.9	64313.3	74928.5	69911.1	67348.9		MH	451.222	459.488	537.991	265.83	312.8	297.562	450.482	439.951	418.88
alb	ref/ref			ref/alt			alt/alt				cy18	ref/ref			ref/alt			alt/alt
hiPSC	0.233075	1.76692	1.05444	0.623682	1.37632	0.932159	1.18405	0.815951	0.897194		hiPSC	0.798808	1.20119	0.974136	0.918735	1.08127	1.00567	1.04789	0.952105	0.925939
DE	2.17743	2.1546	2.18249	2.41574	1.71054	2.06872	1.76241	1.26893	1.3179		DE	1.96302	0.184844	0.954984	7.74674	8.87302	7.60296	1.46591	1.46303	1.42188
IMH	10.2328	7.59853	8.03286	9.80538	10.6947	11.1433	7.62465	10.6676	9.23734		IMH	7.19107	6.31948	7.10715	7.70334	14.6774	11.0613	3.81232	5.33379	5.41843
MH	1612.68	3886.14	2716.3	2905.14	3155.17	3304.51	2248.44	3457.38	2859.62		MH	46.2214	58.5042	56.6874	59.5635	64.6615	59.1653	68.341	47.4573	53.3746
Suppl Fig 3D
	ref/ref			ref/alt			alt/alt
hiPSC	0	0	0	0	0	0	0	0	0
DE	0.336015	0.33193	0.33193	0.168008	0.66386	0.33193	0.336015	0.165965	0.33193
IMH	4.87222	5.31088	5.14492	5.54425	5.47684	4.97895	5.20823	5.47684	4.97895
MH	15.4567	15.1028	15.2688	15.6247	15.2688	15.4347	15.2887	15.2688	15.2688

## Sheet: Suppl Fig 5
Suppl FIg 4A
scramble	10^12	5x10^12	10^13
1.08293	0.901765	0.343056	0.0828017
1.13253	1.07226	0.114762	0.0597721
1.19834	0.993089	0.936794	0.0768667
0.877475	1.04351	0.580705	0.0846992
1.35842	0.85471	0.432424	0.107726
Suppl Fig 4B
scramble	shRNA1	shRNA2	shRNA1+shRNA2
1.44764	0.401723	0.535551	0.108762
0.775329	0.585444	0.522488	0.0847671
0.976045	0.472809	0.503174	0.0929431
1.22506	0.56764	0.632204	0.0893815
0.989596	0.635874	0.430929	0.096946
